# Supplementary material for: Efficacy in deceptive vocal exaggeration of human body size
Source: Nat Commun. 2021 Feb 12;12:968. doi: 10.1038/s41467-021-21008-7 (PMC7881139; doi:10.1038/s41467-021-21008-7)
Supplement: Supplementary file 5 — Supplementary data 1 [file 41467_2021_21008_MOESM5_ESM.xlsx]

## Sheet: Legend
Variable	Definition	Computation
Response_task1_height_cm	Listeners' responses in task 1, perceived vocaliser height (cm)
Response_error_task1_height_cm	Error in listeners' responses in task 1, perceived vocaliser height (cm). Positive values indicate overestimation; negative values indicate underestimation	Perceived height of vocaliser - actual height of vocaliser
Detection_gain	Deception gain represents how much (in cm) a vocaliser was perceived as larger or smaller from his or her deceptive vocal signals compared to honest vocal signal. In contrast to 'Response_error_task1_height_cm', the difference is calculated on the basis of perceived height only, regardless of actual vocaliser height. Computed only for deceptive vocal conditions.	Perceived height of vocaliser from deceptive vocal stimulus - Perceived height of vocaliser from honest vocal stimulus
Response_task2_deception_detection	Listeners' responses in task 2, deception detection, where 1 = vocaliser perceived as altering voice to sound physically smaller; 2 = vocaliser perceived as speaking with natural, unmodulated voice; 3 = vocaliser perceived as altering voice to sound physically larger
Response_error_task2_deception_detection	Error in listeners' responses in task 2, deception detection, indicating whether a listener failed to detect (0) or correctly detected (1) a vocal signal as deceptive or honest
avg_F1_Hz	Mean frequency of first formant (F1, in Hz)	Formant measures were taken from the mean centre frequencies of each vowel and averaged within vocalisers and voice conditions
avg_F2_Hz	Mean frequency of second formant (F2, in Hz)	Formant measures were taken from the mean centre frequencies of each vowel and averaged within vocalisers and voice conditions
avg_F3_Hz	Mean frequency of third formant (F3, in Hz)	Formant measures were taken from the mean centre frequencies of each vowel and averaged within vocalisers and voice conditions
avg_F4_Hz	Mean frequency of fourth formant (F4, in Hz)	Formant measures were taken from the mean centre frequencies of each vowel and averaged within vocalisers and voice conditions
avg_deltaF_Hz	From F1 to F4 we computed formant spacing (deltaF, ∆F), a measure of the distance among adjacent formants
avg_deltaF_Bark	Formant measures were transformed into Bark units. This quasi-logarithmic scale controls for any difference between the physical and perceived properties of formant frequencies	Zi = 26.81/(1+1960/fi) - 0.53
avg_VTL_cm	From formant spacing (deltaF, ∆F), we computed apparent vocal tract length (VTL), an estimate of the length of the supralaryngeal vocal tract
avg_F0_Hz	Mean fundamental frequency (F0, in Hz)	Fundamental frequency was measured from each vowel and averaged within vocalisers and voice conditions
avg_F0_ERB	Mean F0 measures were additionally transformed into equivalent rectangular bandwidth units (ERB). This quasi-logarithmic scale controls for any difference between the physical and perceived properties of the fundamental frequency (i.e., F0 and perceived pitch).	Ei = 21.4* log10(0.00437*fi+1)

## Sheet: Experiment 1 data
Listnr_num	Exp	Listnr_sex_m1f2	Listnr_age	Spkr_ID	Spkr_sex_m1f2	Spkr_height_cm	Stim_content	Size_condition	Trial_num	Response_task1_height_cm	Response_error_task1_height_cm	Deception_gain	Response_task2_deception_detection	Response_error_task2_deception_detection	avg_F1_Hz	avg_F2_Hz	avg_F3_Hz	avg_F4_Hz	avg_deltaF_Hz	avg_deltaF_Bark	avg_VTL_cm	avg_F0_Hz	avg_F0_ERB
1	1	1	28	5254	2	165	vowels	honest	1	160	-5		1	0	537.058	1879.84	3234.21	4298.79	1248.55	9.90263	14.0163	182.318	5.44593
1	1	1	28	5300	1	179	vowels	honest	2	174	-5		2	1	537.058	1879.84	3234.21	4298.79	1248.55	9.90263	14.0163	182.318	5.44593
1	1	1	28	5301	1	177	vowels	honest	3	173	-4		2	1	447.11	1372.8	2557.61	3700.2	1029.88	8.70485	16.9923	95.038	3.22826
1	1	1	28	5313	2	163	vowels	honest	6	160	-3		3	0	650.214	1662.67	3019.41	4145.25	1184.57	9.56942	14.7733	226.236	6.38917
1	1	1	28	5320	2	166	vowels	honest	20	150	-16		1	0	701.589	1866.11	3300.21	4160.59	1236.31	9.83993	14.155	243.289	6.73107
1	1	1	28	5329	2	163	vowels	honest	0	157	-6		1	0	577.083	1855	3146.01	4071.26	1199.31	9.64738	14.5917	187.795	5.56892
1	1	1	28	5334	2	164	vowels	honest	5	162	-2		3	0	514.78	1736.99	2951.03	4152.55	1179.73	9.54368	14.8339	196.774	5.76709
1	1	1	28	5390	2	154	vowels	honest	14	161	7		1	0	553.421	1752.1	3076.39	4395.05	1237.07	9.84384	14.1463	190.203	5.62248
1	1	1	28	5410	1	175	vowels	honest	14	167	-8		2	1	458.819	1505.88						112.866	3.72627
1	1	1	28	5426	2	173	vowels	honest	17	173	0		3	0	608.642	1679.78	2799.98	3826.77	1105.6	9.13896	15.8285	231.482	6.49568
1	1	1	28	5428	1	185	vowels	honest	23	182	-3		2	1	490.439	1482.57	2800.32	3498.21	914.499	7.99939	19.1362	113.632	3.74709
1	1	1	28	5430	1	178	vowels	honest	26	178	0		2	1	468.86	1523.78	2502.37	3539.85	1007.88	8.57457	17.3632	115.051	3.78552
1	1	1	28	5438	2	174	vowels	honest	27	174	0		2	1	520.855	1667.62	2849.37	3868.18	1115.43	9.19371	15.6891	187.39	5.55987
1	1	1	28	5440	2	169	vowels	honest	28	163	-6		3	0	630.377	1707.16	2891.89	4042.14	1154.91	9.4103	15.1527	228.824	6.44186
1	1	1	28	5491	1	180	vowels	honest	12	176	-4		3	0	490.868	1517.18	2610.36	3645.97	1038.48	8.75523	16.8516	98.6114	3.33025
1	1	1	28	5492	1	187	vowels	honest	21	178	-9		2	1	609.296	1542.89	2675.01	3565.5	1037.42	8.74904	16.8688	126.242	4.08316
1	1	1	28	5500	1	168	vowels	honest	29	184	16		1	0	495.226	1398.9	2623.87	3380.43	987.483	8.45205	17.7218	88.9123	3.05079
1	1	1	28	5503	1	183	vowels	honest	8	180	-3		1	0	488.624	1575.31	2616.36	3800.17	1068.99	8.93177	16.3706	96.8376	3.27976
1	1	1	28	5505	1	161	vowels	honest	16	175	14		2	1	493.899	1437.21	2687.32	3858.74	1077.46	8.98016	16.2419	101.085	3.4002
1	1	1	28	5517	2	169.5	vowels	honest	21	173	3.5		2	1	606.907	1837.2	3159.04	4213.43	1223.99	9.77631	14.2975	218.278	6.22518
1	1	1	28	5254	2	165	vowels	exaggerated	11	164	-1	4	2	0	640.982	1756.44						169.218	5.145
1	1	1	28	5300	1	179	vowels	exaggerated	10	178	-1	4	2	0	465.386	1422.11	2379.75	3480.29	976.011	8.38239	17.9301	114.549	3.77194
1	1	1	28	5301	1	177	vowels	exaggerated	25	187	10	14	3	1	422.299	1255.05	2503.89	3451.05	972.959	8.36376	17.9864	91.6171	3.12957
1	1	1	28	5313	2	163	vowel	exaggerated	8	175	12	15	3	1	537.447	1494.38	2803.94	3940.31	1110.06	9.16384	15.7649	194.255	5.71193
1	1	1	28	5320	2	166	vowels	exaggerated	10	154	-12	4	1	0	708.567	1896.76	3207.84					229.526	6.4561
1	1	1	28	5329	2	163	vowels	exaggerated	4	174	11	17	3	1	502.791	1588.42	2961.31	3840.56	1118.06	9.20834	15.6521	192.028	5.66287
1	1	1	28	5334	2	164	vowels	exaggerated	18	180	16	18	3	1	478.873	1586.5	2791.56	3898.78	1106.85	9.14593	15.8106	173.057	5.2342
1	1	1	28	5390	2	154	vowels	exaggerated	26	162	8	1	2	0	560.169	1641.31	2953.72	4286.14	1196.56	9.63291	14.6252	180.461	5.40385
1	1	1	28	5410	1	175	vowels	exaggerated	22	179	4	12	2	0	417.092	1442.49	2481.85	3592.08	1007.1	8.56994	17.3765	107.61	3.58221
1	1	1	28	5426	2	173	vowels	exaggerated	24	159	-14	-14	3	1	597.715	1615.17	2851.58	3865.14	1113.26	9.1817	15.7195	220.009	6.2611
1	1	1	28	5428	1	185	vowels	exaggerated	28	183	-2	1	3	1	441.191	1334.2	2765.26	3352.17	993.697	8.48955	17.611	90.1223	3.08612
1	1	1	28	5430	1	178	vowels	exaggerated	9	188	10	10	3	1	414.516	1341.56	2342.24	3376.15	947.224	8.20517	18.475	103.648	3.47211
1	1	1	28	5438	2	174	vowels	exaggerated	9	177	3	3	3	1	472.22	1533.58	2732.42	3735.74	1068.7	8.93009	16.3751	142.571	4.50102
1	1	1	28	5440	2	169	vowels	exaggerated	22	171	2	8	2	0	523.663	1631.49	2816.29	4121.68	1151.22	9.39031	15.2012	200.122	5.83992
1	1	1	28	5491	1	180	vowels	exaggerated	15	185	5	9	3	1	452.233	1355.12	2536.52	3185.88	940.508	8.16331	18.607	88.0941	3.02683
1	1	1	28	5492	1	187	vowels	exaggerated	17	171	-16	-7	2	0	481.965	1382.61	2526.98	3358.62	970.834	8.35077	18.0257	122.554	3.98611
1	1	1	28	5500	1	168	vowels	exaggerated	1	181	13	-3	2	0	490.114	1322.77	2475.99	3195.93	933.569	8.11987	18.7453	83.3535	2.88676
1	1	1	28	5503	1	183	vowels	exaggerated	0	180	-3	0	3	1	505.843	1496.54	2458.26	3243.29	952.138	8.23566	18.3797	95.2389	3.23403
1	1	1	28	5505	1	161	vowels	exaggerated	4	178	17	3	2	0	502.781	1391.38	2640.15	3722.08	1046.01	8.79913	16.7303	106.467	3.55058
1	1	1	28	5517	2	169.5	vowels	exaggerated	13	167	-2.5	-6	2	0	562.089	1613.07	2976.07	4047.53	1157.49	9.42424	15.119	177.891	5.34532
1	1	1	28	5254	2	165	vowels	attenuated	29	171	6	11	2	0	537.202	1832.41	3387.25	4387.82	1278.22	10.0527	13.6909	195.574	5.74086
1	1	1	28	5300	1	179	vowels	attenuated	18	167	-12	-7	1	1	448.057	1478.51	2556.34	3789.34	1052.16	8.83484	16.6325	125.818	4.07204
1	1	1	28	5301	1	177	vowels	attenuated	11	172	-5	-1	1	1	484.777	1548.99	2598.06	3799.79	1064.77	8.9076	16.4354	109.657	3.63859
1	1	1	28	5313	2	163	vowels	attenuated	7	164	1	4	1	1	649.187	1703.12	2975.99					264.248	7.13475
1	1	1	28	5320	2	166	vowels	attenuated	16	152	-14	2	2	0	609.121	1809.88	3227.64	4345.49	1252.27	9.9216	13.9746	228.445	6.43417
1	1	1	28	5329	2	163	vowels	attenuated	12	168	5	11	3	0	517.203	1974.19	3334.84	4387.01	1281.5	10.0691	13.6559	236.465	6.59576
1	1	1	28	5334	2	164	vowels	attenuated	2	165	1	3	3	0	560.273	1817.02	3097.3	4379.97	1241.85	9.86835	14.0919	224.63	6.35629
1	1	1	28	5390	2	154	vowels	attenuated	3	166	12	5	1	1	580.881	1784.19	3115.2	4418.05	1248.47	9.90223	14.0171	202.823	5.89824
1	1	1	28	5410	1	175	vowels	attenuated	20	175	0	8	1	1	443.207	1650.33	2574.79	3921.39	1088.52	9.04292	16.0769	107.437	3.57743
1	1	1	28	5426	2	173	vowels	attenuated	25	161	-12	-12	3	0	632.531	1695.39	2971.83	3933.7	1145.57	9.35954	15.2763	254.112	6.94171
1	1	1	28	5428	1	185	vowels	attenuated	24	176	-9	-6	2	0	476.381	1563.32	2759.89	3624.83	1055.7	8.85534	16.5766	127.891	4.12621
1	1	1	28	5430	1	178	vowels	attenuated	27	174	-4	-4	2	0	489.295	1537.09	2451.4	3605.52	1014.2	8.61216	17.2551	130.884	4.20386
1	1	1	28	5438	2	174	vowels	attenuated	19	169	-5	-5	1	1	526.912	1685.5	2887.99	3826.13	1114.43	9.18821	15.703	205.522	5.95618
1	1	1	28	5440	2	169	vowels	attenuated	15	157	-12	-6	1	1	552.08	1741.1	2939.9	4202.44	1187.9	9.58711	14.7318	257.105	6.99913
1	1	1	28	5491	1	180	vowels	attenuated	19	181	1	5	3	0	451.006	1563.97	2588.86	3560.36	1024.04	8.67046	17.0892	124.769	4.04452
1	1	1	28	5492	1	187	vowels	attenuated	7	176	-11	-2	1	1	464.768	1606.28	2797.83	3536.48	1048.29	8.81239	16.6939	132.329	4.24112
1	1	1	28	5500	1	168	vowels	attenuated	5	174	6	-10	1	1	504.498	1516.14	2613.51	3677.28	1044.32	8.78932	16.7573	90.8715	3.10792
1	1	1	28	5503	1	183	vowels	attenuated	6	174	-9	-6	1	1	418.958	1602.28	2620.76	3751.91	1061.74	8.89013	16.4824	107.306	3.57379
1	1	1	28	5505	1	161	vowels	attenuated	13	181	20	6	1	1	503.895	1469.27	2704.3	3773.3	1067.77	8.92478	16.3893	97.8906	3.30976
1	1	1	28	5517	2	169.5	vowels	attenuated	23	155	-14.5	-18	3	0	590.905	1806.64	3338.61	4295.06	1256.41	9.94266	13.9286	212.669	6.10786
2	1	1	21	5254	2	165	vowels	honest	16	176	11		1	0	537.058	1879.84	3234.21	4298.79	1248.55	9.90263	14.0163	182.318	5.44593
2	1	1	21	5300	1	179	vowels	honest	26	170	-9		3	0	537.058	1879.84	3234.21	4298.79	1248.55	9.90263	14.0163	182.318	5.44593
2	1	1	21	5303	1	175	vowels	honest	6	167	-8		1	0	566.334	1871.42	2723.97	3702.25	1088.48	9.0427	16.0774	123.721	4.01693
2	1	1	21	5308	2	158	vowels	honest	20	165	7		2	1	610.458	1831.63	3283.31	4138.4	1225.97	9.78656	14.2744	202.957	5.90114
2	1	1	21	5310	1	174.5	vowels	honest	17	171	-3.5		2	1	470.099	1386.75	2593.78	3638.87	1025.51	8.67911	17.0647	100.606	3.3867
2	1	1	21	5313	2	163	vowels	honest	29	169	6		3	0	650.214	1662.67	3019.41	4145.25	1184.57	9.56942	14.7733	226.236	6.38917
2	1	1	21	5319	2	159	vowels	honest	12	159	0		1	0	614.819	1652.2	3008.95	4297.6	1207.13	9.68844	14.4972	218.291	6.22546
2	1	1	21	5320	2	166	vowels	honest	19	161	-5		1	0	701.589	1866.11	3300.21	4160.59	1236.31	9.83993	14.155	243.289	6.73107
2	1	1	21	5323	1	186	vowels	honest	14	183	-3		2	1	424.361	1407.61	2446.58	3329.52	956.826	8.26467	18.2896	103.137	3.45781
2	1	1	21	5334	2	164	vowels	honest	5	164	0		1	0	514.78	1736.99	2951.03	4152.55	1179.73	9.54368	14.8339	196.774	5.76709
2	1	1	21	5390	2	154	vowels	honest	10	161	7		3	0	553.421	1752.1	3076.39	4395.05	1237.07	9.84384	14.1463	190.203	5.62248
2	1	1	21	5409	1	184	vowels	honest	12	169	-15		1	0	527.172	1545.7	2457.62	3357.51	975.118	8.37694	17.9465	126.688	4.09483
2	1	1	21	5410	1	175	vowels	honest	0	185	10		3	0	458.819	1505.88						112.866	3.72627
2	1	1	21	5428	1	185	vowels	honest	10	172	-13		2	1	490.439	1482.57	2800.32	3498.21	914.499	7.99939	19.1362	113.632	3.74709
2	1	1	21	5430	1	178	vowels	honest	20	174	-4		3	0	468.86	1523.78	2502.37	3539.85	1007.88	8.57457	17.3632	115.051	3.78552
2	1	1	21	5438	2	174	vowels	honest	4	181	7		3	0	520.855	1667.62	2849.37	3868.18	1115.43	9.19371	15.6891	187.39	5.55987
2	1	1	21	5498	2	159	vowels	honest	17	176	17		3	0	704.067	1878.56	3004.08	4010.74	1177.03	9.52926	14.8679	196.425	5.75946
2	1	1	21	5500	1	168	vowels	honest	24	184	16		1	0	495.226	1398.9	2623.87	3380.43	987.483	8.45205	17.7218	88.9123	3.05079
2	1	1	21	5508	2	166.5	vowels	honest	14	178	11.5		1	0	658.829	1883.54	3134.16	4150.64	1215.11	9.73017	14.4019	235.999	6.58644
2	1	1	21	5522	1	182	vowels	honest	3	171	-11		1	0	520.89	1516.42	2479.76	3435.98	988.59	8.45874	17.702	129.38	4.16493
2	1	1	21	5254	2	165	vowels	exaggerated	23	176	11	0	3	1	640.982	1756.44						169.218	5.145
2	1	1	21	5300	1	179	vowels	exaggerated	22	188	9	18	2	0	465.386	1422.11	2379.75	3480.29	976.011	8.38239	17.9301	114.549	3.77194
2	1	1	21	5303	1	175	vowels	exaggerated	27	192	17	25	3	1	535.336	1615.24	2532.69	3337.29	985.846	8.44213	17.7513	118.921	3.88953
2	1	1	21	5308	2	158	vowels	exaggerated	27	160	2	-5	2	0	580.824	1727.29	3036.01	4076.06	1177.98	9.53433	14.8559	179.949	5.39223
2	1	1	21	5310	1	174.5	vowels	exaggerated	2	190	15.5	19	2	0	465.063	1322.92	2413.81	3485.94	973.916	8.3696	17.9687	99.3721	3.35181
2	1	1	21	5313	2	163	vowel	exaggerated	11	159	-4	-10	3	1	537.447	1494.38	2803.94	3940.31	1110.06	9.16384	15.7649	194.255	5.71193
2	1	1	21	5319	2	159	vowels	exaggerated	9	159	0	0	1	0	621.89	1669.51						226.272	6.38989
2	1	1	21	5320	2	166	vowels	exaggerated	25	169	3	8	2	0	708.567	1896.76	3207.84					229.526	6.4561
2	1	1	21	5323	1	186	vowels	exaggerated	5	173	-13	-10	2	0	461.665	1360.67	2430.37	3180.2	850.751	7.58478	20.5701	118.219	3.87073
2	1	1	21	5334	2	164	vowels	exaggerated	21	153	-11	-11	3	1	478.873	1586.5	2791.56	3898.78	1106.85	9.14593	15.8106	173.057	5.2342
2	1	1	21	5390	2	154	vowels	exaggerated	8	175	21	14	2	0	560.169	1641.31	2953.72	4286.14	1196.56	9.63291	14.6252	180.461	5.40385
2	1	1	21	5409	1	184	vowels	exaggerated	15	181	-3	12	3	1	464.822	1319.26	2320.86	3207.27	916.139	8.00981	19.1019	123.854	4.02044
2	1	1	21	5410	1	175	vowels	exaggerated	9	180	5	-5	1	0	417.092	1442.49	2481.85	3592.08	1007.1	8.56994	17.3765	107.61	3.58221
2	1	1	21	5428	1	185	vowels	exaggerated	25	171	-14	-1	2	0	441.191	1334.2	2765.26	3352.17	993.697	8.48955	17.611	90.1223	3.08612
2	1	1	21	5430	1	178	vowels	exaggerated	18	186	8	12	1	0	414.516	1341.56	2342.24	3376.15	947.224	8.20517	18.475	103.648	3.47211
2	1	1	21	5438	2	174	vowels	exaggerated	24	158	-16	-23	3	1	472.22	1533.58	2732.42	3735.74	1068.7	8.93009	16.3751	142.571	4.50102
2	1	1	21	5498	2	159	vowels	exaggerated	18	156	-3	-20	1	0	665.51	1840.5	2986.63	4068.8	1180.99	9.55039	14.818	195.885	5.74766
2	1	1	21	5500	1	168	vowels	exaggerated	11	172	4	-12	2	0	490.114	1322.77	2475.99	3195.93	933.569	8.11987	18.7453	83.3535	2.88676
2	1	1	21	5508	2	166.5	vowels	exaggerated	28	170	3.5	-8	2	0	605.197	1645.01	2977.46	3991.12	1151.56	9.39212	15.1968	256.169	6.98121
2	1	1	21	5522	1	182	vowels	exaggerated	21	172	-10	1	2	0	508.621	1448.11	2440.99	3246.31	947.193	8.20497	18.4756	126.635	4.09344
2	1	1	21	5254	2	165	vowels	attenuated	3	175	10	-1	1	1	537.202	1832.41	3387.25	4387.82	1278.22	10.0527	13.6909	195.574	5.74086
2	1	1	21	5300	1	179	vowels	attenuated	8	168	-11	-2	1	1	448.057	1478.51	2556.34	3789.34	1052.16	8.83484	16.6325	125.818	4.07204
2	1	1	21	5303	1	175	vowels	attenuated	19	171	-4	4	3	0	599.492	1828.02	2908.16	3930.93	1146.21	9.36306	15.2677	149.552	4.67408
2	1	1	21	5308	2	158	vowels	attenuated	1	155	-3	-10	2	0	576.293	1822.65	3021.22	4199.86	1203.56	9.66971	14.5402	224.594	6.35556
2	1	1	21	5310	1	174.5	vowels	attenuated	28	169	-5.5	-2	1	1	437.19	1447.31	2499.84	3665.8	1022.36	8.66051	17.1173	100.675	3.38862
2	1	1	21	5313	2	163	vowels	attenuated	2	158	-5	-11	1	1	649.187	1703.12	2975.99					264.248	7.13475
2	1	1	21	5319	2	159	vowels	attenuated	22	167	8	8	2	0	554.867	1705.11	3018.77	4063.95	1171.71	9.50079	14.9355	215.527	6.16783
2	1	1	21	5320	2	166	vowels	attenuated	13	155	-11	-6	2	0	609.121	1809.88	3227.64	4345.49	1252.27	9.9216	13.9746	228.445	6.43417
2	1	1	21	5323	1	186	vowel	attenuated	29	167	-19	-16	2	0	399.993	1479.54	2539.79	3625.7	1021.84	8.65748	17.1259	101.804	3.42043
2	1	1	21	5334	2	164	vowels	attenuated	0	160	-4	-4	2	0	560.273	1817.02	3097.3	4379.97	1241.85	9.86835	14.0919	224.63	6.35629
2	1	1	21	5390	2	154	vowels	attenuated	7	154	0	-7	2	0	580.881	1784.19	3115.2	4418.05	1248.47	9.90223	14.0171	202.823	5.89824
2	1	1	21	5409	1	184	vowels	attenuated	7	181	-3	12	2	0	506.226	1612.25	2611.12	3647.41	1045.96	8.79889	16.731	159.631	4.91841
2	1	1	21	5410	1	175	vowels	attenuated	1	172	-3	-13	3	0	443.207	1650.33	2574.79	3921.39	1088.52	9.04292	16.0769	107.437	3.57743
2	1	1	21	5428	1	185	vowels	attenuated	23	171	-14	-1	1	1	476.381	1563.32	2759.89	3624.83	1055.7	8.85534	16.5766	127.891	4.12621
2	1	1	21	5430	1	178	vowels	attenuated	4	181	3	7	2	0	489.295	1537.09	2451.4	3605.52	1014.2	8.61216	17.2551	130.884	4.20386
2	1	1	21	5438	2	174	vowels	attenuated	6	168	-6	-13	2	0	526.912	1685.5	2887.99	3826.13	1114.43	9.18821	15.703	205.522	5.95618
2	1	1	21	5498	2	159	vowels	attenuated	26	171	12	-5	1	1	617.69	1905.23	3062.16	4192.48	1214.08	9.7248	14.4142	206.414	5.97525
2	1	1	21	5500	1	168	vowels	attenuated	16	181	13	-3	2	0	504.498	1516.14	2613.51	3677.28	1044.32	8.78932	16.7573	90.8715	3.10792
2	1	1	21	5508	2	166.5	vowels	attenuated	15	155	-11.5	-23	1	1	638.17	1927.66	3041	3977.15	1177.77	9.53319	14.8586	273.441	7.30643
2	1	1	21	5522	1	182	vowels	attenuated	13	173	-9	2	2	0	503.408	1580.64	2578.71	3591.07	1030.39	8.70784	16.9839	141.796	4.48159
5	1	1	34	5313	2	163	vowels	attenuated	8	159	-4	-4	3	0	649.187	1703.12	2975.99					264.248	7.13475
5	1	1	34	5319	2	159	vowels	attenuated	26	162	3	1	1	1	554.867	1705.11	3018.77	4063.95	1171.71	9.50079	14.9355	215.527	6.16783
5	1	1	34	5320	2	166	vowels	attenuated	4	162	-4	3	1	1	609.121	1809.88	3227.64	4345.49	1252.27	9.9216	13.9746	228.445	6.43417
5	1	1	34	5326	2	167	vowels	attenuated	17	167	0	4	2	0	602.206	1754	3139.13	4136.01	1202.66	9.66502	14.551	218.489	6.22958
5	1	1	34	5329	2	163	vowels	attenuated	11	169	6	-2	3	0	517.203	1974.19	3334.84	4387.01	1281.5	10.0691	13.6559	236.465	6.59576
5	1	1	34	5334	2	164	vowels	attenuated	29	161	-3	-4	1	1	560.273	1817.02	3097.3	4379.97	1241.85	9.86835	14.0919	224.63	6.35629
5	1	1	34	5338	2	163	vowels	attenuated	28	162	-1	2	1	1	534.537	1951.13	3056.33	4333.79	1238.24	9.84984	14.133	196.139	5.75321
5	1	1	34	5402	1	187	vowels	attenuated	0	172	-15	-1	1	1	487.332	1432.4						131.544	4.22091
5	1	1	34	5410	1	175	vowels	attenuated	7	177	2	12	1	1	443.207	1650.33	2574.79	3921.39	1088.52	9.04292	16.0769	107.437	3.57743
5	1	1	34	5426	2	173	vowels	attenuated	25	160	-13	-3	3	0	632.531	1695.39	2971.83	3933.7	1145.57	9.35954	15.2763	254.112	6.94171
5	1	1	34	5428	1	185	vowels	attenuated	1	162	-23	-11	2	0	476.381	1563.32	2759.89	3624.83	1055.7	8.85534	16.5766	127.891	4.12621
5	1	1	34	5429	1	172	vowels	attenuated	29	176	4	11	2	0	492.657	1527.69	2742.74	3635.74	1053.32	8.84159	16.6141	130.431	4.19214
5	1	1	34	5503	1	183	vowels	attenuated	27	175	-8	1	1	1	418.958	1602.28	2620.76	3751.91	1061.74	8.89013	16.4824	107.306	3.57379
5	1	1	34	5505	1	161	vowels	attenuated	10	176	15	0	2	0	503.895	1469.27	2704.3	3773.3	1067.77	8.92478	16.3893	97.8906	3.30976
5	1	1	34	5522	1	182	vowels	attenuated	5	156	-26	-16	1	1	503.408	1580.64	2578.71	3591.07	1030.39	8.70784	16.9839	141.796	4.48159
6	1	1	41	5300	1	179	vowels	honest	9	182	3		3	0	537.058	1879.84	3234.21	4298.79	1248.55	9.90263	14.0163	182.318	5.44593
6	1	1	41	5301	1	177	vowels	honest	6	185	8		2	1	447.11	1372.8	2557.61	3700.2	1029.88	8.70485	16.9923	95.038	3.22826
6	1	1	41	5303	1	175	vowels	honest	17	171	-4		2	1	566.334	1871.42	2723.97	3702.25	1088.48	9.0427	16.0774	123.721	4.01693
6	1	1	41	5308	2	158	vowels	honest	11	170	12		2	1	610.458	1831.63	3283.31	4138.4	1225.97	9.78656	14.2744	202.957	5.90114
6	1	1	41	5310	1	174.5	vowels	honest	28	162	-12.5		2	1	470.099	1386.75	2593.78	3638.87	1025.51	8.67911	17.0647	100.606	3.3867
6	1	1	41	5320	2	166	vowels	honest	12	146	-20		2	1	701.589	1866.11	3300.21	4160.59	1236.31	9.83993	14.155	243.289	6.73107
6	1	1	41	5323	1	186	vowels	honest	18	166	-20		2	1	424.361	1407.61	2446.58	3329.52	956.826	8.26467	18.2896	103.137	3.45781
6	1	1	41	5334	2	164	vowels	honest	22	158	-6		2	1	514.78	1736.99	2951.03	4152.55	1179.73	9.54368	14.8339	196.774	5.76709
6	1	1	41	5338	2	163	vowels	honest	9	176	13		2	1	595.076	1903.62	3052.77	4279.77	1226.86	9.79118	14.264	196.972	5.77142
6	1	1	41	5386	2	185	vowels	honest	8	172	-13		2	1	608.917	1757	2843.17	4066.93	1156.29	9.41778	15.1346	249.322	6.84908
6	1	1	41	5390	2	154	vowels	honest	1	162	8		2	1	553.421	1752.1	3076.39	4395.05	1237.07	9.84384	14.1463	190.203	5.62248
6	1	1	41	5402	1	187	vowels	honest	0	194	7		2	1	475.864	1406.2	2550.9	3471.68	994.065	8.49177	17.6045	130.072	4.18287
6	1	1	41	5424	2	147	vowels	honest	28	171	24		2	1	583.185	1878.16	3057.79	4506.75	1263.19	9.977	13.8539	242.729	6.72003
6	1	1	41	5428	1	185	vowels	honest	1	182	-3		2	1	490.439	1482.57	2800.32	3498.21	914.499	7.99939	19.1362	113.632	3.74709
6	1	1	41	5438	2	174	vowels	honest	26	186	12		2	1	520.855	1667.62	2849.37	3868.18	1115.43	9.19371	15.6891	187.39	5.55987
6	1	1	41	5491	1	180	vowels	honest	7	173	-7		2	1	490.868	1517.18	2610.36	3645.97	1038.48	8.75523	16.8516	98.6114	3.33025
6	1	1	41	5498	2	159	vowels	honest	6	176	17		2	1	704.067	1878.56	3004.08	4010.74	1177.03	9.52926	14.8679	196.425	5.75946
6	1	1	41	5500	1	168	vowels	honest	2	198	30		2	1	495.226	1398.9	2623.87	3380.43	987.483	8.45205	17.7218	88.9123	3.05079
6	1	1	41	5503	1	183	vowels	honest	16	183	0		2	1	488.624	1575.31	2616.36	3800.17	1068.99	8.93177	16.3706	96.8376	3.27976
6	1	1	41	5508	2	166.5	vowels	honest	3	155	-11.5		2	1	658.829	1883.54	3134.16	4150.64	1215.11	9.73017	14.4019	235.999	6.58644
6	1	1	41	5300	1	179	vowels	exaggerated	10	183	4	1	2	0	465.386	1422.11	2379.75	3480.29	976.011	8.38239	17.9301	114.549	3.77194
6	1	1	41	5301	1	177	vowels	exaggerated	25	189	12	4	3	1	422.299	1255.05	2503.89	3451.05	972.959	8.36376	17.9864	91.6171	3.12957
6	1	1	41	5303	1	175	vowels	exaggerated	8	169	-6	-2	2	0	535.336	1615.24	2532.69	3337.29	985.846	8.44213	17.7513	118.921	3.88953
6	1	1	41	5308	2	158	vowels	exaggerated	0	157	-1	-13	2	0	580.824	1727.29	3036.01	4076.06	1177.98	9.53433	14.8559	179.949	5.39223
6	1	1	41	5310	1	174.5	vowels	exaggerated	22	182	7.5	20	2	0	465.063	1322.92	2413.81	3485.94	973.916	8.3696	17.9687	99.3721	3.35181
6	1	1	41	5320	2	166	vowels	exaggerated	16	160	-6	14	2	0	708.567	1896.76	3207.84					229.526	6.4561
6	1	1	41	5323	1	186	vowels	exaggerated	27	189	3	23	3	1	461.665	1360.67	2430.37	3180.2	850.751	7.58478	20.5701	118.219	3.87073
6	1	1	41	5334	2	164	vowels	exaggerated	27	159	-5	1	3	1	478.873	1586.5	2791.56	3898.78	1106.85	9.14593	15.8106	173.057	5.2342
6	1	1	41	5338	2	163	vowels	exaggerated	23	171	8	-5	2	0	596.431	1896.83	3063.06	4149.61	1205.94	9.68221	14.5115	198.305	5.80046
6	1	1	41	5386	2	185	vowels	exaggerated	2	171	-14	-1	3	1	587.457	1722.49	2899.04	4120.29	1168.86	9.48552	14.9718	234.913	6.5647
6	1	1	41	5390	2	154	vowels	exaggerated	14	184	30	22	3	1	560.169	1641.31	2953.72	4286.14	1196.56	9.63291	14.6252	180.461	5.40385
6	1	1	41	5402	1	187	vowels	exaggerated	23	171	-16	-23	2	0	469.826	1357	2343.75	3018.96	890.293	7.84414	19.6564	126.739	4.09614
6	1	1	41	5424	2	147	vowels	exaggerated	24	176	29	5	3	1	557.089	1598.39	2721.9	4177.32	1147.69	9.37111	15.248	250.912	6.87992
6	1	1	41	5428	1	185	vowels	exaggerated	4	198	13	16	3	1	441.191	1334.2	2765.26	3352.17	993.697	8.48955	17.611	90.1223	3.08612
6	1	1	41	5438	2	174	vowels	exaggerated	10	180	6	-6	3	1	472.22	1533.58	2732.42	3735.74	1068.7	8.93009	16.3751	142.571	4.50102
6	1	1	41	5491	1	180	vowels	exaggerated	14	195	15	22	2	0	452.233	1355.12	2536.52	3185.88	940.508	8.16331	18.607	88.0941	3.02683
6	1	1	41	5498	2	159	vowels	exaggerated	19	172	13	-4	2	0	665.51	1840.5	2986.63	4068.8	1180.99	9.55039	14.818	195.885	5.74766
6	1	1	41	5500	1	168	vowels	exaggerated	20	198	30	0	2	0	490.114	1322.77	2475.99	3195.93	933.569	8.11987	18.7453	83.3535	2.88676
6	1	1	41	5503	1	183	vowels	exaggerated	5	181	-2	-2	3	1	505.843	1496.54	2458.26	3243.29	952.138	8.23566	18.3797	95.2389	3.23403
6	1	1	41	5508	2	166.5	vowels	exaggerated	18	181	14.5	26	3	1	605.197	1645.01	2977.46	3991.12	1151.56	9.39212	15.1968	256.169	6.98121
6	1	1	41	5300	1	179	vowels	attenuated	19	173	-6	-9	2	0	448.057	1478.51	2556.34	3789.34	1052.16	8.83484	16.6325	125.818	4.07204
6	1	1	41	5301	1	177	vowels	attenuated	12	166	-11	-19	2	0	484.777	1548.99	2598.06	3799.79	1064.77	8.9076	16.4354	109.657	3.63859
6	1	1	41	5303	1	175	vowels	attenuated	26	187	12	16	2	0	599.492	1828.02	2908.16	3930.93	1146.21	9.36306	15.2677	149.552	4.67408
6	1	1	41	5308	2	158	vowels	attenuated	4	167	9	-3	2	0	576.293	1822.65	3021.22	4199.86	1203.56	9.66971	14.5402	224.594	6.35556
6	1	1	41	5310	1	174.5	vowels	attenuated	15	161	-13.5	-1	1	1	437.19	1447.31	2499.84	3665.8	1022.36	8.66051	17.1173	100.675	3.38862
6	1	1	41	5320	2	166	vowels	attenuated	15	154	-12	8	2	0	609.121	1809.88	3227.64	4345.49	1252.27	9.9216	13.9746	228.445	6.43417
6	1	1	41	5323	1	186	vowel	attenuated	11	161	-25	-5	1	1	399.993	1479.54	2539.79	3625.7	1021.84	8.65748	17.1259	101.804	3.42043
6	1	1	41	5334	2	164	vowels	attenuated	7	152	-12	-6	2	0	560.273	1817.02	3097.3	4379.97	1241.85	9.86835	14.0919	224.63	6.35629
6	1	1	41	5338	2	163	vowels	attenuated	21	160	-3	-16	1	1	534.537	1951.13	3056.33	4333.79	1238.24	9.84984	14.133	196.139	5.75321
6	1	1	41	5386	2	185	vowels	attenuated	17	176	-9	4	2	0	590.434	1828.91	2934.27					248.407	6.83127
6	1	1	41	5390	2	154	vowels	attenuated	29	158	4	-4	2	0	580.881	1784.19	3115.2	4418.05	1248.47	9.90223	14.0171	202.823	5.89824
6	1	1	41	5402	1	187	vowels	attenuated	24	168	-19	-26	2	0	487.332	1432.4						131.544	4.22091
6	1	1	41	5424	2	147	vowels	attenuated	5	146	-1	-25	2	0	622.049	1922.16	3134.1	4479.78	1271.85	10.0207	13.7595	315.759	8.05823
6	1	1	41	5428	1	185	vowels	attenuated	29	176	-9	-6	2	0	476.381	1563.32	2759.89	3624.83	1055.7	8.85534	16.5766	127.891	4.12621
6	1	1	41	5438	2	174	vowels	attenuated	13	186	12	0	2	0	526.912	1685.5	2887.99	3826.13	1114.43	9.18821	15.703	205.522	5.95618
6	1	1	41	5491	1	180	vowels	attenuated	3	182	2	9	1	1	451.006	1563.97	2588.86	3560.36	1024.04	8.67046	17.0892	124.769	4.04452
6	1	1	41	5498	2	159	vowels	attenuated	20	164	5	-12	1	1	617.69	1905.23	3062.16	4192.48	1214.08	9.7248	14.4142	206.414	5.97525
6	1	1	41	5500	1	168	vowels	attenuated	21	166	-2	-32	2	0	504.498	1516.14	2613.51	3677.28	1044.32	8.78932	16.7573	90.8715	3.10792
6	1	1	41	5503	1	183	vowels	attenuated	13	175	-8	-8	2	0	418.958	1602.28	2620.76	3751.91	1061.74	8.89013	16.4824	107.306	3.57379
6	1	1	41	5508	2	166.5	vowels	attenuated	25	151	-15.5	-4	2	0	638.17	1927.66	3041	3977.15	1177.77	9.53319	14.8586	273.441	7.30643
7	1	2	22	5301	1	177	vowels	honest	12	175	-2		1	0	447.11	1372.8	2557.61	3700.2	1029.88	8.70485	16.9923	95.038	3.22826
7	1	2	22	5302	1	187	vowels	honest	1	192	5		2	1	483.926	1470.97	2669.47	3300.73	984.507	8.43402	17.7754	110.783	3.66946
7	1	2	22	5303	1	175	vowels	honest	24	174	-1		1	0	566.334	1871.42	2723.97	3702.25	1088.48	9.0427	16.0774	123.721	4.01693
7	1	2	22	5308	2	158	vowels	honest	3	155	-3		2	1	610.458	1831.63	3283.31	4138.4	1225.97	9.78656	14.2744	202.957	5.90114
7	1	2	22	5319	2	159	vowels	honest	5	167	8		3	0	614.819	1652.2	3008.95	4297.6	1207.13	9.68844	14.4972	218.291	6.22546
7	1	2	22	5323	1	186	vowels	honest	23	180	-6		3	0	424.361	1407.61	2446.58	3329.52	956.826	8.26467	18.2896	103.137	3.45781
7	1	2	22	5334	2	164	vowels	honest	14	176	12		3	0	514.78	1736.99	2951.03	4152.55	1179.73	9.54368	14.8339	196.774	5.76709
7	1	2	22	5338	2	163	vowels	honest	11	168	5		2	1	595.076	1903.62	3052.77	4279.77	1226.86	9.79118	14.264	196.972	5.77142
7	1	2	22	5386	2	185	vowels	honest	23	167	-18		3	0	608.917	1757	2843.17	4066.93	1156.29	9.41778	15.1346	249.322	6.84908
7	1	2	22	5420	2	163	vowels	honest	19	151	-12		1	0	614.802	1984.98	3039.48	4238.94	1224.76	9.78027	14.2886	242.411	6.71376
7	1	2	22	5426	2	173	vowels	honest	28	168	-5		2	1	608.642	1679.78	2799.98	3826.77	1105.6	9.13896	15.8285	231.482	6.49568
7	1	2	22	5429	1	172	vowels	honest	22	175	3		1	0	502.294	1538.49	2436.71	3603.55	1012.53	8.60225	17.2835	131.997	4.23259
7	1	2	22	5430	1	178	vowels	honest	28	179	1		2	1	468.86	1523.78	2502.37	3539.85	1007.88	8.57457	17.3632	115.051	3.78552
7	1	2	22	5434	2	170	vowels	honest	9	167	-3		2	1	555.307	1694.32	2901.77	4103.78	1163.66	9.45753	15.0388	218.653	6.23298
7	1	2	22	5440	2	169	vowels	honest	8	172	3		2	1	630.377	1707.16	2891.89	4042.14	1154.91	9.4103	15.1527	228.824	6.44186
7	1	2	22	5491	1	180	vowels	honest	9	176	-4		2	1	490.868	1517.18	2610.36	3645.97	1038.48	8.75523	16.8516	98.6114	3.33025
7	1	2	22	5492	1	187	vowels	honest	7	172	-15		2	1	609.296	1542.89	2675.01	3565.5	1037.42	8.74904	16.8688	126.242	4.08316
7	1	2	22	5500	1	168	vowels	honest	6	181	13		2	1	495.226	1398.9	2623.87	3380.43	987.483	8.45205	17.7218	88.9123	3.05079
7	1	2	22	5505	1	161	vowels	honest	16	178	17		2	1	493.899	1437.21	2687.32	3858.74	1077.46	8.98016	16.2419	101.085	3.4002
7	1	2	22	5508	2	166.5	vowels	honest	29	153	-13.5		2	1	658.829	1883.54	3134.16	4150.64	1215.11	9.73017	14.4019	235.999	6.58644
7	1	2	22	5301	1	177	vowels	exaggerated	19	181	4	6	3	1	422.299	1255.05	2503.89	3451.05	972.959	8.36376	17.9864	91.6171	3.12957
7	1	2	22	5302	1	187	vowels	exaggerated	21	180	-7	-12	3	1	397.535	1120.86	2225.64	2697.19	804.016	7.26868	21.7657	97.7084	3.30458
7	1	2	22	5303	1	175	vowels	exaggerated	8	173	-2	-1	2	0	535.336	1615.24	2532.69	3337.29	985.846	8.44213	17.7513	118.921	3.88953
7	1	2	22	5308	2	158	vowels	exaggerated	1	158	0	3	3	1	580.824	1727.29	3036.01	4076.06	1177.98	9.53433	14.8559	179.949	5.39223
7	1	2	22	5319	2	159	vowels	exaggerated	2	161	2	-6	3	1	621.89	1669.51						226.272	6.38989
7	1	2	22	5323	1	186	vowels	exaggerated	3	184	-2	4	3	1	461.665	1360.67	2430.37	3180.2	850.751	7.58478	20.5701	118.219	3.87073
7	1	2	22	5334	2	164	vowels	exaggerated	15	161	-3	-15	3	1	478.873	1586.5	2791.56	3898.78	1106.85	9.14593	15.8106	173.057	5.2342
7	1	2	22	5338	2	163	vowels	exaggerated	7	167	4	-1	2	0	596.431	1896.83	3063.06	4149.61	1205.94	9.68221	14.5115	198.305	5.80046
7	1	2	22	5386	2	185	vowels	exaggerated	20	168	-17	1	3	1	587.457	1722.49	2899.04	4120.29	1168.86	9.48552	14.9718	234.913	6.5647
7	1	2	22	5420	2	163	vowels	exaggerated	18	153	-10	2	1	0	622.541	1840.37	3313.42	4422.01	1277.73	10.0503	13.6961	230.539	6.47662
7	1	2	22	5426	2	173	vowels	exaggerated	22	167	-6	-1	3	1	597.715	1615.17	2851.58	3865.14	1113.26	9.1817	15.7195	220.009	6.2611
7	1	2	22	5429	1	172	vowel	exaggerated	25	176	4	1	2	0	519.364	1503.89	2786.62	3493.37	1033.75	8.72759	16.9286	137.867	4.38255
7	1	2	22	5430	1	178	vowels	exaggerated	4	189	11	10	3	1	414.516	1341.56	2342.24	3376.15	947.224	8.20517	18.475	103.648	3.47211
7	1	2	22	5434	2	170	vowels	exaggerated	16	168	-2	1	2	0	620.417	1762.8	3095.48	4143.13	1199.72	9.64952	14.5868	219.759	6.25592
7	1	2	22	5440	2	169	vowels	exaggerated	4	168	-1	-4	2	0	523.663	1631.49	2816.29	4121.68	1151.22	9.39031	15.2012	200.122	5.83992
7	1	2	22	5491	1	180	vowels	exaggerated	10	182	2	6	2	0	452.233	1355.12	2536.52	3185.88	940.508	8.16331	18.607	88.0941	3.02683
7	1	2	22	5492	1	187	vowels	exaggerated	14	179	-8	7	3	1	481.965	1382.61	2526.98	3358.62	970.834	8.35077	18.0257	122.554	3.98611
7	1	2	22	5500	1	168	vowels	exaggerated	17	183	15	2	3	1	490.114	1322.77	2475.99	3195.93	933.569	8.11987	18.7453	83.3535	2.88676
7	1	2	22	5505	1	161	vowels	exaggerated	11	175	14	-3	2	0	502.781	1391.38	2640.15	3722.08	1046.01	8.79913	16.7303	106.467	3.55058
7	1	2	22	5508	2	166.5	vowels	exaggerated	0	173	6.5	20	3	1	605.197	1645.01	2977.46	3991.12	1151.56	9.39212	15.1968	256.169	6.98121
7	1	2	22	5301	1	177	vowels	attenuated	0	180	3	5	1	1	484.777	1548.99	2598.06	3799.79	1064.77	8.9076	16.4354	109.657	3.63859
7	1	2	22	5302	1	187	vowels	attenuated	2	184	-3	-8	2	0	514.264	1522.38	2821.56	3618.86	1060.03	8.8803	16.509	112.093	3.70521
7	1	2	22	5303	1	175	vowels	attenuated	26	173	-2	-1	1	1	599.492	1828.02	2908.16	3930.93	1146.21	9.36306	15.2677	149.552	4.67408
7	1	2	22	5308	2	158	vowels	attenuated	13	170	12	15	1	1	576.293	1822.65	3021.22	4199.86	1203.56	9.66971	14.5402	224.594	6.35556
7	1	2	22	5319	2	159	vowels	attenuated	26	163	4	-4	3	0	554.867	1705.11	3018.77	4063.95	1171.71	9.50079	14.9355	215.527	6.16783
7	1	2	22	5323	1	186	vowel	attenuated	5	174	-12	-6	1	1	399.993	1479.54	2539.79	3625.7	1021.84	8.65748	17.1259	101.804	3.42043
7	1	2	22	5334	2	164	vowels	attenuated	24	167	3	-9	2	0	560.273	1817.02	3097.3	4379.97	1241.85	9.86835	14.0919	224.63	6.35629
7	1	2	22	5338	2	163	vowels	attenuated	21	163	0	-5	2	0	534.537	1951.13	3056.33	4333.79	1238.24	9.84984	14.133	196.139	5.75321
7	1	2	22	5386	2	185	vowels	attenuated	10	161	-24	-6	3	0	590.434	1828.91	2934.27					248.407	6.83127
7	1	2	22	5420	2	163	vowels	attenuated	6	151	-12	0	1	1	554.633	2043.41	3513.46					242.734	6.72012
7	1	2	22	5426	2	173	vowels	attenuated	17	163	-10	-5	3	0	632.531	1695.39	2971.83	3933.7	1145.57	9.35954	15.2763	254.112	6.94171
7	1	2	22	5429	1	172	vowels	attenuated	27	177	5	2	2	0	492.657	1527.69	2742.74	3635.74	1053.32	8.84159	16.6141	130.431	4.19214
7	1	2	22	5430	1	178	vowels	attenuated	20	172	-6	-7	1	1	489.295	1537.09	2451.4	3605.52	1014.2	8.61216	17.2551	130.884	4.20386
7	1	2	22	5434	2	170	vowels	attenuated	27	167	-3	0	2	0	551.03	1603.23	2880.67	4074.11	1149.59	9.38145	15.2228	209.706	6.04527
7	1	2	22	5440	2	169	vowels	attenuated	25	159	-10	-13	1	1	552.08	1741.1	2939.9	4202.44	1187.9	9.58711	14.7318	257.105	6.99913
7	1	2	22	5491	1	180	vowels	attenuated	15	174	-6	-2	1	1	451.006	1563.97	2588.86	3560.36	1024.04	8.67046	17.0892	124.769	4.04452
7	1	2	22	5492	1	187	vowels	attenuated	29	179	-8	7	1	1	464.768	1606.28	2797.83	3536.48	1048.29	8.81239	16.6939	132.329	4.24112
7	1	2	22	5500	1	168	vowels	attenuated	13	179	11	-2	1	1	504.498	1516.14	2613.51	3677.28	1044.32	8.78932	16.7573	90.8715	3.10792
7	1	2	22	5505	1	161	vowels	attenuated	18	178	17	0	1	1	503.895	1469.27	2704.3	3773.3	1067.77	8.92478	16.3893	97.8906	3.30976
7	1	2	22	5508	2	166.5	vowels	attenuated	12	148	-18.5	-5	1	1	638.17	1927.66	3041	3977.15	1177.77	9.53319	14.8586	273.441	7.30643
8	1	2	56	5300	1	179	vowels	honest	21	181	2		2	1	537.058	1879.84	3234.21	4298.79	1248.55	9.90263	14.0163	182.318	5.44593
8	1	2	56	5301	1	177	vowels	honest	29	180	3		2	1	447.11	1372.8	2557.61	3700.2	1029.88	8.70485	16.9923	95.038	3.22826
8	1	2	56	5302	1	187	vowels	honest	9	182	-5		2	1	483.926	1470.97	2669.47	3300.73	984.507	8.43402	17.7754	110.783	3.66946
8	1	2	56	5303	1	175	vowels	honest	8	180	5		3	0	566.334	1871.42	2723.97	3702.25	1088.48	9.0427	16.0774	123.721	4.01693
8	1	2	56	5319	2	159	vowels	honest	11	159	0		2	1	614.819	1652.2	3008.95	4297.6	1207.13	9.68844	14.4972	218.291	6.22546
8	1	2	56	5320	2	166	vowels	honest	9	157	-9		2	1	701.589	1866.11	3300.21	4160.59	1236.31	9.83993	14.155	243.289	6.73107
8	1	2	56	5386	2	185	vowels	honest	7	165	-20		1	0	608.917	1757	2843.17	4066.93	1156.29	9.41778	15.1346	249.322	6.84908
8	1	2	56	5402	1	187	vowels	honest	17	177	-10		1	0	475.864	1406.2	2550.9	3471.68	994.065	8.49177	17.6045	130.072	4.18287
8	1	2	56	5409	1	184	vowels	honest	27	180	-4		3	0	527.172	1545.7	2457.62	3357.51	975.118	8.37694	17.9465	126.688	4.09483
8	1	2	56	5420	2	163	vowels	honest	10	156	-7		2	1	614.802	1984.98	3039.48	4238.94	1224.76	9.78027	14.2886	242.411	6.71376
8	1	2	56	5424	2	147	vowels	honest	27	163	16		1	0	583.185	1878.16	3057.79	4506.75	1263.19	9.977	13.8539	242.729	6.72003
8	1	2	56	5426	2	173	vowels	honest	17	167	-6		3	0	608.642	1679.78	2799.98	3826.77	1105.6	9.13896	15.8285	231.482	6.49568
8	1	2	56	5429	1	172	vowels	honest	23	177	5		2	1	502.294	1538.49	2436.71	3603.55	1012.53	8.60225	17.2835	131.997	4.23259
8	1	2	56	5430	1	178	vowels	honest	11	177	-1		2	1	468.86	1523.78	2502.37	3539.85	1007.88	8.57457	17.3632	115.051	3.78552
8	1	2	56	5434	2	170	vowels	honest	0	162	-8		2	1	555.307	1694.32	2901.77	4103.78	1163.66	9.45753	15.0388	218.653	6.23298
8	1	2	56	5440	2	169	vowels	honest	1	160	-9		2	1	630.377	1707.16	2891.89	4042.14	1154.91	9.4103	15.1527	228.824	6.44186
8	1	2	56	5491	1	180	vowels	honest	5	180	0		1	0	490.868	1517.18	2610.36	3645.97	1038.48	8.75523	16.8516	98.6114	3.33025
8	1	2	56	5498	2	159	vowels	honest	16	165	6		1	0	704.067	1878.56	3004.08	4010.74	1177.03	9.52926	14.8679	196.425	5.75946
8	1	2	56	5508	2	166.5	vowels	honest	13	165	-1.5		1	0	658.829	1883.54	3134.16	4150.64	1215.11	9.73017	14.4019	235.999	6.58644
8	1	2	56	5522	1	182	vowels	honest	2	179	-3		1	0	520.89	1516.42	2479.76	3435.98	988.59	8.45874	17.702	129.38	4.16493
8	1	2	56	5300	1	179	vowels	exaggerated	20	183	4	2	3	1	465.386	1422.11	2379.75	3480.29	976.011	8.38239	17.9301	114.549	3.77194
8	1	2	56	5301	1	177	vowels	exaggerated	13	183	6	3	3	1	422.299	1255.05	2503.89	3451.05	972.959	8.36376	17.9864	91.6171	3.12957
8	1	2	56	5302	1	187	vowels	exaggerated	25	191	4	9	3	1	397.535	1120.86	2225.64	2697.19	804.016	7.26868	21.7657	97.7084	3.30458
8	1	2	56	5303	1	175	vowels	exaggerated	1	177	2	-3	2	0	535.336	1615.24	2532.69	3337.29	985.846	8.44213	17.7513	118.921	3.88953
8	1	2	56	5319	2	159	vowels	exaggerated	23	160	1	1	2	0	621.89	1669.51						226.272	6.38989
8	1	2	56	5320	2	166	vowels	exaggerated	21	160	-6	3	1	0	708.567	1896.76	3207.84					229.526	6.4561
8	1	2	56	5386	2	185	vowels	exaggerated	26	167	-18	2	2	0	587.457	1722.49	2899.04	4120.29	1168.86	9.48552	14.9718	234.913	6.5647
8	1	2	56	5402	1	187	vowels	exaggerated	3	177	-10	0	1	0	469.826	1357	2343.75	3018.96	890.293	7.84414	19.6564	126.739	4.09614
8	1	2	56	5409	1	184	vowels	exaggerated	4	180	-4	0	3	1	464.822	1319.26	2320.86	3207.27	916.139	8.00981	19.1019	123.854	4.02044
8	1	2	56	5420	2	163	vowels	exaggerated	8	157	-6	1	3	1	622.541	1840.37	3313.42	4422.01	1277.73	10.0503	13.6961	230.539	6.47662
8	1	2	56	5424	2	147	vowels	exaggerated	2	165	18	2	2	0	557.089	1598.39	2721.9	4177.32	1147.69	9.37111	15.248	250.912	6.87992
8	1	2	56	5426	2	173	vowels	exaggerated	3	165	-8	-2	3	1	597.715	1615.17	2851.58	3865.14	1113.26	9.1817	15.7195	220.009	6.2611
8	1	2	56	5429	1	172	vowel	exaggerated	28	180	8	3	3	1	519.364	1503.89	2786.62	3493.37	1033.75	8.72759	16.9286	137.867	4.38255
8	1	2	56	5430	1	178	vowels	exaggerated	7	182	4	5	3	1	414.516	1341.56	2342.24	3376.15	947.224	8.20517	18.475	103.648	3.47211
8	1	2	56	5434	2	170	vowels	exaggerated	25	168	-2	6	3	1	620.417	1762.8	3095.48	4143.13	1199.72	9.64952	14.5868	219.759	6.25592
8	1	2	56	5440	2	169	vowels	exaggerated	5	160	-9	0	3	1	523.663	1631.49	2816.29	4121.68	1151.22	9.39031	15.2012	200.122	5.83992
8	1	2	56	5491	1	180	vowels	exaggerated	10	183	3	3	3	1	452.233	1355.12	2536.52	3185.88	940.508	8.16331	18.607	88.0941	3.02683
8	1	2	56	5498	2	159	vowels	exaggerated	6	160	1	-5	2	0	665.51	1840.5	2986.63	4068.8	1180.99	9.55039	14.818	195.885	5.74766
8	1	2	56	5508	2	166.5	vowels	exaggerated	4	167	0.5	2	3	1	605.197	1645.01	2977.46	3991.12	1151.56	9.39212	15.1968	256.169	6.98121
8	1	2	56	5522	1	182	vowels	exaggerated	15	179	-3	0	2	0	508.621	1448.11	2440.99	3246.31	947.193	8.20497	18.4756	126.635	4.09344
8	1	2	56	5300	1	179	vowels	attenuated	14	177	-2	-4	1	1	448.057	1478.51	2556.34	3789.34	1052.16	8.83484	16.6325	125.818	4.07204
8	1	2	56	5301	1	177	vowels	attenuated	19	179	2	-1	1	1	484.777	1548.99	2598.06	3799.79	1064.77	8.9076	16.4354	109.657	3.63859
8	1	2	56	5302	1	187	vowels	attenuated	6	180	-7	-2	2	0	514.264	1522.38	2821.56	3618.86	1060.03	8.8803	16.509	112.093	3.70521
8	1	2	56	5303	1	175	vowels	attenuated	16	175	0	-5	2	0	599.492	1828.02	2908.16	3930.93	1146.21	9.36306	15.2677	149.552	4.67408
8	1	2	56	5319	2	159	vowels	attenuated	18	157	-2	-2	1	1	554.867	1705.11	3018.77	4063.95	1171.71	9.50079	14.9355	215.527	6.16783
8	1	2	56	5320	2	166	vowels	attenuated	20	159	-7	2	1	1	609.121	1809.88	3227.64	4345.49	1252.27	9.9216	13.9746	228.445	6.43417
8	1	2	56	5386	2	185	vowels	attenuated	22	155	-30	-10	1	1	590.434	1828.91	2934.27					248.407	6.83127
8	1	2	56	5402	1	187	vowels	attenuated	24	180	-7	3	1	1	487.332	1432.4						131.544	4.22091
8	1	2	56	5409	1	184	vowels	attenuated	12	177	-7	-3	3	0	506.226	1612.25	2611.12	3647.41	1045.96	8.79889	16.731	159.631	4.91841
8	1	2	56	5420	2	163	vowels	attenuated	24	152	-11	-4	1	1	554.633	2043.41	3513.46					242.734	6.72012
8	1	2	56	5424	2	147	vowels	attenuated	12	160	13	-3	1	1	622.049	1922.16	3134.1	4479.78	1271.85	10.0207	13.7595	315.759	8.05823
8	1	2	56	5426	2	173	vowels	attenuated	19	165	-8	-2	3	0	632.531	1695.39	2971.83	3933.7	1145.57	9.35954	15.2763	254.112	6.94171
8	1	2	56	5429	1	172	vowels	attenuated	0	177	5	0	2	0	492.657	1527.69	2742.74	3635.74	1053.32	8.84159	16.6141	130.431	4.19214
8	1	2	56	5430	1	178	vowels	attenuated	18	178	0	1	1	1	489.295	1537.09	2451.4	3605.52	1014.2	8.61216	17.2551	130.884	4.20386
8	1	2	56	5434	2	170	vowels	attenuated	28	165	-5	3	2	0	551.03	1603.23	2880.67	4074.11	1149.59	9.38145	15.2228	209.706	6.04527
8	1	2	56	5440	2	169	vowels	attenuated	15	165	-4	5	2	0	552.08	1741.1	2939.9	4202.44	1187.9	9.58711	14.7318	257.105	6.99913
8	1	2	56	5491	1	180	vowels	attenuated	26	175	-5	-5	1	1	451.006	1563.97	2588.86	3560.36	1024.04	8.67046	17.0892	124.769	4.04452
8	1	2	56	5498	2	159	vowels	attenuated	14	163	4	-2	1	1	617.69	1905.23	3062.16	4192.48	1214.08	9.7248	14.4142	206.414	5.97525
8	1	2	56	5508	2	166.5	vowels	attenuated	29	163	-3.5	-2	1	1	638.17	1927.66	3041	3977.15	1177.77	9.53319	14.8586	273.441	7.30643
8	1	2	56	5522	1	182	vowels	attenuated	22	177	-5	-2	1	1	503.408	1580.64	2578.71	3591.07	1030.39	8.70784	16.9839	141.796	4.48159
9	1	1	27	5254	2	165	vowels	honest	6	176	11		3	0	537.058	1879.84	3234.21	4298.79	1248.55	9.90263	14.0163	182.318	5.44593
9	1	1	27	5300	1	179	vowels	honest	16	181	2		2	1	537.058	1879.84	3234.21	4298.79	1248.55	9.90263	14.0163	182.318	5.44593
9	1	1	27	5301	1	177	vowels	honest	26	168	-9		1	0	447.11	1372.8	2557.61	3700.2	1029.88	8.70485	16.9923	95.038	3.22826
9	1	1	27	5308	2	158	vowels	honest	19	165	7		2	1	610.458	1831.63	3283.31	4138.4	1225.97	9.78656	14.2744	202.957	5.90114
9	1	1	27	5313	2	163	vowels	honest	7	169	6		3	0	650.214	1662.67	3019.41	4145.25	1184.57	9.56942	14.7733	226.236	6.38917
9	1	1	27	5326	2	167	vowels	honest	28	165	-2		1	0	570.978	1654.21	2978.46	3934.73	1142.12	9.34074	15.3224	192.175	5.6661
9	1	1	27	5386	2	185	vowels	honest	20	165	-20		1	0	608.917	1757	2843.17	4066.93	1156.29	9.41778	15.1346	249.322	6.84908
9	1	1	27	5402	1	187	vowels	honest	11	178	-9		2	1	475.864	1406.2	2550.9	3471.68	994.065	8.49177	17.6045	130.072	4.18287
9	1	1	27	5409	1	184	vowels	honest	6	186	2		3	0	527.172	1545.7	2457.62	3357.51	975.118	8.37694	17.9465	126.688	4.09483
9	1	1	27	5424	2	147	vowels	honest	17	159	12		1	0	583.185	1878.16	3057.79	4506.75	1263.19	9.977	13.8539	242.729	6.72003
9	1	1	27	5434	2	170	vowels	honest	5	160	-10		2	1	555.307	1694.32	2901.77	4103.78	1163.66	9.45753	15.0388	218.653	6.23298
9	1	1	27	5438	2	174	vowels	honest	25	176	2		1	0	520.855	1667.62	2849.37	3868.18	1115.43	9.19371	15.6891	187.39	5.55987
9	1	1	27	5440	2	169	vowels	honest	22	171	2		2	1	630.377	1707.16	2891.89	4042.14	1154.91	9.4103	15.1527	228.824	6.44186
9	1	1	27	5491	1	180	vowels	honest	23	180	0		1	0	490.868	1517.18	2610.36	3645.97	1038.48	8.75523	16.8516	98.6114	3.33025
9	1	1	27	5492	1	187	vowels	honest	8	182	-5		2	1	609.296	1542.89	2675.01	3565.5	1037.42	8.74904	16.8688	126.242	4.08316
9	1	1	27	5498	2	159	vowels	honest	14	161	2		1	0	704.067	1878.56	3004.08	4010.74	1177.03	9.52926	14.8679	196.425	5.75946
9	1	1	27	5500	1	168	vowels	honest	25	182	14		2	1	495.226	1398.9	2623.87	3380.43	987.483	8.45205	17.7218	88.9123	3.05079
9	1	1	27	5503	1	183	vowels	honest	24	177	-6		2	1	488.624	1575.31	2616.36	3800.17	1068.99	8.93177	16.3706	96.8376	3.27976
9	1	1	27	5505	1	161	vowels	honest	3	167	6		1	0	493.899	1437.21	2687.32	3858.74	1077.46	8.98016	16.2419	101.085	3.4002
9	1	1	27	5522	1	182	vowels	honest	4	177	-5		1	0	520.89	1516.42	2479.76	3435.98	988.59	8.45874	17.702	129.38	4.16493
9	1	1	27	5254	2	165	vowels	exaggerated	3	170	5	-6	3	1	640.982	1756.44						169.218	5.145
9	1	1	27	5300	1	179	vowels	exaggerated	15	183	4	2	3	1	465.386	1422.11	2379.75	3480.29	976.011	8.38239	17.9301	114.549	3.77194
9	1	1	27	5301	1	177	vowels	exaggerated	29	181	4	13	3	1	422.299	1255.05	2503.89	3451.05	972.959	8.36376	17.9864	91.6171	3.12957
9	1	1	27	5308	2	158	vowels	exaggerated	10	170	12	5	2	0	580.824	1727.29	3036.01	4076.06	1177.98	9.53433	14.8559	179.949	5.39223
9	1	1	27	5313	2	163	vowel	exaggerated	21	172	9	3	3	1	537.447	1494.38	2803.94	3940.31	1110.06	9.16384	15.7649	194.255	5.71193
9	1	1	27	5326	2	167	vowels	exaggerated	9	161	-6	-4	2	0	563.83	1706.02	3098.96	4105.83	1188.51	9.59034	14.7243	192.961	5.68345
9	1	1	27	5386	2	185	vowels	exaggerated	26	165	-20	0	2	0	587.457	1722.49	2899.04	4120.29	1168.86	9.48552	14.9718	234.913	6.5647
9	1	1	27	5402	1	187	vowels	exaggerated	12	183	-4	5	3	1	469.826	1357	2343.75	3018.96	890.293	7.84414	19.6564	126.739	4.09614
9	1	1	27	5409	1	184	vowels	exaggerated	5	190	6	4	3	1	464.822	1319.26	2320.86	3207.27	916.139	8.00981	19.1019	123.854	4.02044
9	1	1	27	5424	2	147	vowels	exaggerated	2	147	0	-12	2	0	557.089	1598.39	2721.9	4177.32	1147.69	9.37111	15.248	250.912	6.87992
9	1	1	27	5434	2	170	vowels	exaggerated	1	160	-10	0	3	1	620.417	1762.8	3095.48	4143.13	1199.72	9.64952	14.5868	219.759	6.25592
9	1	1	27	5438	2	174	vowels	exaggerated	23	169	-5	-7	3	1	472.22	1533.58	2732.42	3735.74	1068.7	8.93009	16.3751	142.571	4.50102
9	1	1	27	5440	2	169	vowels	exaggerated	15	169	0	-2	2	0	523.663	1631.49	2816.29	4121.68	1151.22	9.39031	15.2012	200.122	5.83992
9	1	1	27	5491	1	180	vowels	exaggerated	13	187	7	7	2	0	452.233	1355.12	2536.52	3185.88	940.508	8.16331	18.607	88.0941	3.02683
9	1	1	27	5492	1	187	vowels	exaggerated	28	177	-10	-5	2	0	481.965	1382.61	2526.98	3358.62	970.834	8.35077	18.0257	122.554	3.98611
9	1	1	27	5498	2	159	vowels	exaggerated	29	169	10	8	2	0	665.51	1840.5	2986.63	4068.8	1180.99	9.55039	14.818	195.885	5.74766
9	1	1	27	5500	1	168	vowels	exaggerated	1	186	18	4	3	1	490.114	1322.77	2475.99	3195.93	933.569	8.11987	18.7453	83.3535	2.88676
9	1	1	27	5503	1	183	vowels	exaggerated	18	181	-2	4	3	1	505.843	1496.54	2458.26	3243.29	952.138	8.23566	18.3797	95.2389	3.23403
9	1	1	27	5505	1	161	vowels	exaggerated	19	179	18	12	2	0	502.781	1391.38	2640.15	3722.08	1046.01	8.79913	16.7303	106.467	3.55058
9	1	1	27	5522	1	182	vowels	exaggerated	0	171	-11	-6	2	0	508.621	1448.11	2440.99	3246.31	947.193	8.20497	18.4756	126.635	4.09344
9	1	1	27	5254	2	165	vowels	attenuated	16	158	-7	-18	2	0	537.202	1832.41	3387.25	4387.82	1278.22	10.0527	13.6909	195.574	5.74086
9	1	1	27	5300	1	179	vowels	attenuated	27	168	-11	-13	1	1	448.057	1478.51	2556.34	3789.34	1052.16	8.83484	16.6325	125.818	4.07204
9	1	1	27	5301	1	177	vowels	attenuated	10	165	-12	-3	1	1	484.777	1548.99	2598.06	3799.79	1064.77	8.9076	16.4354	109.657	3.63859
9	1	1	27	5308	2	158	vowels	attenuated	12	165	7	0	2	0	576.293	1822.65	3021.22	4199.86	1203.56	9.66971	14.5402	224.594	6.35556
9	1	1	27	5313	2	163	vowels	attenuated	0	146	-17	-23	2	0	649.187	1703.12	2975.99					264.248	7.13475
9	1	1	27	5326	2	167	vowels	attenuated	13	161	-6	-4	1	1	602.206	1754	3139.13	4136.01	1202.66	9.66502	14.551	218.489	6.22958
9	1	1	27	5386	2	185	vowels	attenuated	18	149	-36	-16	1	1	590.434	1828.91	2934.27					248.407	6.83127
9	1	1	27	5402	1	187	vowels	attenuated	22	183	-4	5	1	1	487.332	1432.4						131.544	4.22091
9	1	1	27	5409	1	184	vowels	attenuated	17	163	-21	-23	3	0	506.226	1612.25	2611.12	3647.41	1045.96	8.79889	16.731	159.631	4.91841
9	1	1	27	5424	2	147	vowels	attenuated	4	153	6	-6	1	1	622.049	1922.16	3134.1	4479.78	1271.85	10.0207	13.7595	315.759	8.05823
9	1	1	27	5434	2	170	vowels	attenuated	8	165	-5	5	2	0	551.03	1603.23	2880.67	4074.11	1149.59	9.38145	15.2228	209.706	6.04527
9	1	1	27	5438	2	174	vowels	attenuated	24	172	-2	-4	1	1	526.912	1685.5	2887.99	3826.13	1114.43	9.18821	15.703	205.522	5.95618
9	1	1	27	5440	2	169	vowels	attenuated	27	170	1	-1	1	1	552.08	1741.1	2939.9	4202.44	1187.9	9.58711	14.7318	257.105	6.99913
9	1	1	27	5491	1	180	vowels	attenuated	21	162	-18	-18	1	1	451.006	1563.97	2588.86	3560.36	1024.04	8.67046	17.0892	124.769	4.04452
9	1	1	27	5492	1	187	vowels	attenuated	14	160	-27	-22	2	0	464.768	1606.28	2797.83	3536.48	1048.29	8.81239	16.6939	132.329	4.24112
9	1	1	27	5498	2	159	vowels	attenuated	11	153	-6	-8	1	1	617.69	1905.23	3062.16	4192.48	1214.08	9.7248	14.4142	206.414	5.97525
9	1	1	27	5500	1	168	vowels	attenuated	20	189	21	7	1	1	504.498	1516.14	2613.51	3677.28	1044.32	8.78932	16.7573	90.8715	3.10792
9	1	1	27	5503	1	183	vowels	attenuated	2	181	-2	4	1	1	418.958	1602.28	2620.76	3751.91	1061.74	8.89013	16.4824	107.306	3.57379
9	1	1	27	5505	1	161	vowels	attenuated	9	177	16	10	1	1	503.895	1469.27	2704.3	3773.3	1067.77	8.92478	16.3893	97.8906	3.30976
9	1	1	27	5522	1	182	vowels	attenuated	7	170	-12	-7	2	0	503.408	1580.64	2578.71	3591.07	1030.39	8.70784	16.9839	141.796	4.48159
10	1	2	28	5254	2	165	vowels	honest	18	154	-11		2	1	537.058	1879.84	3234.21	4298.79	1248.55	9.90263	14.0163	182.318	5.44593
10	1	2	28	5300	1	179	vowels	honest	2	177	-2		2	1	537.058	1879.84	3234.21	4298.79	1248.55	9.90263	14.0163	182.318	5.44593
10	1	2	28	5301	1	177	vowels	honest	11	181	4		3	0	447.11	1372.8	2557.61	3700.2	1029.88	8.70485	16.9923	95.038	3.22826
10	1	2	28	5303	1	175	vowels	honest	20	177	2		2	1	566.334	1871.42	2723.97	3702.25	1088.48	9.0427	16.0774	123.721	4.01693
10	1	2	28	5308	2	158	vowels	honest	7	168	10		2	1	610.458	1831.63	3283.31	4138.4	1225.97	9.78656	14.2744	202.957	5.90114
10	1	2	28	5310	1	174.5	vowels	honest	21	180	5.5		1	0	470.099	1386.75	2593.78	3638.87	1025.51	8.67911	17.0647	100.606	3.3867
10	1	2	28	5313	2	163	vowels	honest	28	168	5		2	1	650.214	1662.67	3019.41	4145.25	1184.57	9.56942	14.7733	226.236	6.38917
10	1	2	28	5319	2	159	vowels	honest	0	161	2		3	0	614.819	1652.2	3008.95	4297.6	1207.13	9.68844	14.4972	218.291	6.22546
10	1	2	28	5329	2	163	vowels	honest	20	165	2		3	0	577.083	1855	3146.01	4071.26	1199.31	9.64738	14.5917	187.795	5.56892
10	1	2	28	5338	2	163	vowels	honest	12	165	2		2	1	595.076	1903.62	3052.77	4279.77	1226.86	9.79118	14.264	196.972	5.77142
10	1	2	28	5386	2	185	vowels	honest	14	165	-20		2	1	608.917	1757	2843.17	4066.93	1156.29	9.41778	15.1346	249.322	6.84908
10	1	2	28	5390	2	154	vowels	honest	23	163	9		2	1	553.421	1752.1	3076.39	4395.05	1237.07	9.84384	14.1463	190.203	5.62248
10	1	2	28	5424	2	147	vowels	honest	13	155	8		2	1	583.185	1878.16	3057.79	4506.75	1263.19	9.977	13.8539	242.729	6.72003
10	1	2	28	5430	1	178	vowels	honest	28	174	-4		1	0	468.86	1523.78	2502.37	3539.85	1007.88	8.57457	17.3632	115.051	3.78552
10	1	2	28	5491	1	180	vowels	honest	19	174	-6		2	1	490.868	1517.18	2610.36	3645.97	1038.48	8.75523	16.8516	98.6114	3.33025
10	1	2	28	5492	1	187	vowels	honest	10	181	-6		2	1	609.296	1542.89	2675.01	3565.5	1037.42	8.74904	16.8688	126.242	4.08316
10	1	2	28	5504	1	173	vowels	honest	16	174	1		2	1	483.992	1343.58	2420.91	3508.92	922.185	8.04814	18.9767	125.155	4.05465
10	1	2	28	5505	1	161	vowels	honest	5	177	16		1	0	493.899	1437.21	2687.32	3858.74	1077.46	8.98016	16.2419	101.085	3.4002
10	1	2	28	5517	2	169.5	vowels	honest	19	165	-4.5		2	1	606.907	1837.2	3159.04	4213.43	1223.99	9.77631	14.2975	218.278	6.22518
10	1	2	28	5522	1	182	vowels	honest	15	177	-5		1	0	520.89	1516.42	2479.76	3435.98	988.59	8.45874	17.702	129.38	4.16493
10	1	2	28	5254	2	165	vowels	exaggerated	21	169	4	15	3	1	640.982	1756.44						169.218	5.145
10	1	2	28	5300	1	179	vowels	exaggerated	24	188	9	11	2	0	465.386	1422.11	2379.75	3480.29	976.011	8.38239	17.9301	114.549	3.77194
10	1	2	28	5301	1	177	vowels	exaggerated	8	170	-7	-11	2	0	422.299	1255.05	2503.89	3451.05	972.959	8.36376	17.9864	91.6171	3.12957
10	1	2	28	5303	1	175	vowels	exaggerated	29	182	7	5	1	0	535.336	1615.24	2532.69	3337.29	985.846	8.44213	17.7513	118.921	3.88953
10	1	2	28	5308	2	158	vowels	exaggerated	22	168	10	0	2	0	580.824	1727.29	3036.01	4076.06	1177.98	9.53433	14.8559	179.949	5.39223
10	1	2	28	5310	1	174.5	vowels	exaggerated	27	179	4.5	-1	2	0	465.063	1322.92	2413.81	3485.94	973.916	8.3696	17.9687	99.3721	3.35181
10	1	2	28	5313	2	163	vowel	exaggerated	1	173	10	5	3	1	537.447	1494.38	2803.94	3940.31	1110.06	9.16384	15.7649	194.255	5.71193
10	1	2	28	5319	2	159	vowels	exaggerated	26	156	-3	-5	1	0	621.89	1669.51						226.272	6.38989
10	1	2	28	5329	2	163	vowels	exaggerated	5	177	14	12	3	1	502.791	1588.42	2961.31	3840.56	1118.06	9.20834	15.6521	192.028	5.66287
10	1	2	28	5338	2	163	vowels	exaggerated	16	178	15	13	2	0	596.431	1896.83	3063.06	4149.61	1205.94	9.68221	14.5115	198.305	5.80046
10	1	2	28	5386	2	185	vowels	exaggerated	4	165	-20	0	2	0	587.457	1722.49	2899.04	4120.29	1168.86	9.48552	14.9718	234.913	6.5647
10	1	2	28	5390	2	154	vowels	exaggerated	9	162	8	-1	3	1	560.169	1641.31	2953.72	4286.14	1196.56	9.63291	14.6252	180.461	5.40385
10	1	2	28	5424	2	147	vowels	exaggerated	29	163	16	8	1	0	557.089	1598.39	2721.9	4177.32	1147.69	9.37111	15.248	250.912	6.87992
10	1	2	28	5430	1	178	vowels	exaggerated	22	180	2	6	3	1	414.516	1341.56	2342.24	3376.15	947.224	8.20517	18.475	103.648	3.47211
10	1	2	28	5491	1	180	vowels	exaggerated	26	180	0	6	3	1	452.233	1355.12	2536.52	3185.88	940.508	8.16331	18.607	88.0941	3.02683
10	1	2	28	5492	1	187	vowels	exaggerated	25	177	-10	-4	2	0	481.965	1382.61	2526.98	3358.62	970.834	8.35077	18.0257	122.554	3.98611
10	1	2	28	5504	1	173	vowels	exaggerated	14	173	0	-1	3	1	490.653	1371.45	2497	3541.43	997.143	8.51028	17.5501	126.83	4.09852
10	1	2	28	5505	1	161	vowels	exaggerated	6	177	16	0	2	0	502.781	1391.38	2640.15	3722.08	1046.01	8.79913	16.7303	106.467	3.55058
10	1	2	28	5517	2	169.5	vowels	exaggerated	27	179	9.5	14	2	0	562.089	1613.07	2976.07	4047.53	1157.49	9.42424	15.119	177.891	5.34532
10	1	2	28	5522	1	182	vowels	exaggerated	7	183	1	6	3	1	508.621	1448.11	2440.99	3246.31	947.193	8.20497	18.4756	126.635	4.09344
10	1	2	28	5254	2	165	vowels	attenuated	8	165	0	11	2	0	537.202	1832.41	3387.25	4387.82	1278.22	10.0527	13.6909	195.574	5.74086
10	1	2	28	5300	1	179	vowels	attenuated	1	171	-8	-6	1	1	448.057	1478.51	2556.34	3789.34	1052.16	8.83484	16.6325	125.818	4.07204
10	1	2	28	5301	1	177	vowels	attenuated	17	189	12	8	1	1	484.777	1548.99	2598.06	3799.79	1064.77	8.9076	16.4354	109.657	3.63859
10	1	2	28	5303	1	175	vowels	attenuated	18	176	1	-1	1	1	599.492	1828.02	2908.16	3930.93	1146.21	9.36306	15.2677	149.552	4.67408
10	1	2	28	5308	2	158	vowels	attenuated	25	162	4	-6	2	0	576.293	1822.65	3021.22	4199.86	1203.56	9.66971	14.5402	224.594	6.35556
10	1	2	28	5310	1	174.5	vowels	attenuated	12	187	12.5	7	2	0	437.19	1447.31	2499.84	3665.8	1022.36	8.66051	17.1173	100.675	3.38862
10	1	2	28	5313	2	163	vowels	attenuated	2	164	1	-4	3	0	649.187	1703.12	2975.99					264.248	7.13475
10	1	2	28	5319	2	159	vowels	attenuated	15	169	10	8	1	1	554.867	1705.11	3018.77	4063.95	1171.71	9.50079	14.9355	215.527	6.16783
10	1	2	28	5329	2	163	vowels	attenuated	3	150	-13	-15	2	0	517.203	1974.19	3334.84	4387.01	1281.5	10.0691	13.6559	236.465	6.59576
10	1	2	28	5338	2	163	vowels	attenuated	17	165	2	0	1	1	534.537	1951.13	3056.33	4333.79	1238.24	9.84984	14.133	196.139	5.75321
10	1	2	28	5386	2	185	vowels	attenuated	10	165	-20	0	1	1	590.434	1828.91	2934.27					248.407	6.83127
10	1	2	28	5390	2	154	vowels	attenuated	24	167	13	4	1	1	580.881	1784.19	3115.2	4418.05	1248.47	9.90223	14.0171	202.823	5.89824
10	1	2	28	5424	2	147	vowels	attenuated	11	162	15	7	1	1	622.049	1922.16	3134.1	4479.78	1271.85	10.0207	13.7595	315.759	8.05823
10	1	2	28	5430	1	178	vowels	attenuated	3	175	-3	1	1	1	489.295	1537.09	2451.4	3605.52	1014.2	8.61216	17.2551	130.884	4.20386
10	1	2	28	5491	1	180	vowels	attenuated	0	163	-17	-11	1	1	451.006	1563.97	2588.86	3560.36	1024.04	8.67046	17.0892	124.769	4.04452
10	1	2	28	5492	1	187	vowels	attenuated	4	167	-20	-14	1	1	464.768	1606.28	2797.83	3536.48	1048.29	8.81239	16.6939	132.329	4.24112
10	1	2	28	5504	1	173	vowels	attenuated	23	177	4	3	2	0	452.549	1342.83	2425.06					112.914	3.7276
10	1	2	28	5505	1	161	vowels	attenuated	13	177	16	0	2	0	503.895	1469.27	2704.3	3773.3	1067.77	8.92478	16.3893	97.8906	3.30976
10	1	2	28	5517	2	169.5	vowels	attenuated	6	165	-4.5	0	3	0	590.905	1806.64	3338.61	4295.06	1256.41	9.94266	13.9286	212.669	6.10786
10	1	2	28	5522	1	182	vowels	attenuated	9	170	-12	-7	1	1	503.408	1580.64	2578.71	3591.07	1030.39	8.70784	16.9839	141.796	4.48159
11	1	2	22	5254	2	165	vowels	honest	23	175	10		3	0	537.058	1879.84	3234.21	4298.79	1248.55	9.90263	14.0163	182.318	5.44593
11	1	2	22	5300	1	179	vowels	honest	15	173	-6		2	1	537.058	1879.84	3234.21	4298.79	1248.55	9.90263	14.0163	182.318	5.44593
11	1	2	22	5302	1	187	vowels	honest	19	174	-13		2	1	483.926	1470.97	2669.47	3300.73	984.507	8.43402	17.7754	110.783	3.66946
11	1	2	22	5308	2	158	vowels	honest	0	168	10		2	1	610.458	1831.63	3283.31	4138.4	1225.97	9.78656	14.2744	202.957	5.90114
11	1	2	22	5310	1	174.5	vowels	honest	26	194	19.5		2	1	470.099	1386.75	2593.78	3638.87	1025.51	8.67911	17.0647	100.606	3.3867
11	1	2	22	5320	2	166	vowels	honest	4	160	-6		1	0	701.589	1866.11	3300.21	4160.59	1236.31	9.83993	14.155	243.289	6.73107
11	1	2	22	5323	1	186	vowels	honest	3	193	7		3	0	424.361	1407.61	2446.58	3329.52	956.826	8.26467	18.2896	103.137	3.45781
11	1	2	22	5329	2	163	vowels	honest	1	166	3		2	1	577.083	1855	3146.01	4071.26	1199.31	9.64738	14.5917	187.795	5.56892
11	1	2	22	5334	2	164	vowels	honest	3	167	3		2	1	514.78	1736.99	2951.03	4152.55	1179.73	9.54368	14.8339	196.774	5.76709
11	1	2	22	5386	2	185	vowels	honest	6	159	-26		1	0	608.917	1757	2843.17	4066.93	1156.29	9.41778	15.1346	249.322	6.84908
11	1	2	22	5410	1	175	vowels	honest	28	178	3		2	1	458.819	1505.88						112.866	3.72627
11	1	2	22	5420	2	163	vowels	honest	17	159	-4		2	1	614.802	1984.98	3039.48	4238.94	1224.76	9.78027	14.2886	242.411	6.71376
11	1	2	22	5424	2	147	vowels	honest	27	159	12		2	1	583.185	1878.16	3057.79	4506.75	1263.19	9.977	13.8539	242.729	6.72003
11	1	2	22	5428	1	185	vowels	honest	0	175	-10		2	1	490.439	1482.57	2800.32	3498.21	914.499	7.99939	19.1362	113.632	3.74709
11	1	2	22	5492	1	187	vowels	honest	25	190	3		3	0	609.296	1542.89	2675.01	3565.5	1037.42	8.74904	16.8688	126.242	4.08316
11	1	2	22	5504	1	173	vowels	honest	1	180	7		2	1	483.992	1343.58	2420.91	3508.92	922.185	8.04814	18.9767	125.155	4.05465
11	1	2	22	5505	1	161	vowels	honest	21	187	26		2	1	493.899	1437.21	2687.32	3858.74	1077.46	8.98016	16.2419	101.085	3.4002
11	1	2	22	5508	2	166.5	vowels	honest	5	171	4.5		2	1	658.829	1883.54	3134.16	4150.64	1215.11	9.73017	14.4019	235.999	6.58644
11	1	2	22	5517	2	169.5	vowels	honest	18	171	1.5		2	1	606.907	1837.2	3159.04	4213.43	1223.99	9.77631	14.2975	218.278	6.22518
11	1	2	22	5522	1	182	vowels	honest	8	175	-7		2	1	520.89	1516.42	2479.76	3435.98	988.59	8.45874	17.702	129.38	4.16493
11	1	2	22	5254	2	165	vowels	exaggerated	29	168	3	-7	3	1	640.982	1756.44						169.218	5.145
11	1	2	22	5300	1	179	vowels	exaggerated	13	186	7	13	3	1	465.386	1422.11	2379.75	3480.29	976.011	8.38239	17.9301	114.549	3.77194
11	1	2	22	5302	1	187	vowels	exaggerated	23	198	11	24	3	1	397.535	1120.86	2225.64	2697.19	804.016	7.26868	21.7657	97.7084	3.30458
11	1	2	22	5308	2	158	vowels	exaggerated	26	167	9	-1	2	0	580.824	1727.29	3036.01	4076.06	1177.98	9.53433	14.8559	179.949	5.39223
11	1	2	22	5310	1	174.5	vowels	exaggerated	29	187	12.5	-7	3	1	465.063	1322.92	2413.81	3485.94	973.916	8.3696	17.9687	99.3721	3.35181
11	1	2	22	5320	2	166	vowels	exaggerated	10	162	-4	2	2	0	708.567	1896.76	3207.84					229.526	6.4561
11	1	2	22	5323	1	186	vowels	exaggerated	20	186	0	-7	3	1	461.665	1360.67	2430.37	3180.2	850.751	7.58478	20.5701	118.219	3.87073
11	1	2	22	5329	2	163	vowels	exaggerated	21	182	19	16	3	1	502.791	1588.42	2961.31	3840.56	1118.06	9.20834	15.6521	192.028	5.66287
11	1	2	22	5334	2	164	vowels	exaggerated	13	178	14	11	3	1	478.873	1586.5	2791.56	3898.78	1106.85	9.14593	15.8106	173.057	5.2342
11	1	2	22	5386	2	185	vowels	exaggerated	11	168	-17	9	2	0	587.457	1722.49	2899.04	4120.29	1168.86	9.48552	14.9718	234.913	6.5647
11	1	2	22	5410	1	175	vowels	exaggerated	9	179	4	1	1	0	417.092	1442.49	2481.85	3592.08	1007.1	8.56994	17.3765	107.61	3.58221
11	1	2	22	5420	2	163	vowels	exaggerated	20	168	5	9	2	0	622.541	1840.37	3313.42	4422.01	1277.73	10.0503	13.6961	230.539	6.47662
11	1	2	22	5424	2	147	vowels	exaggerated	24	160	13	1	1	0	557.089	1598.39	2721.9	4177.32	1147.69	9.37111	15.248	250.912	6.87992
11	1	2	22	5428	1	185	vowels	exaggerated	24	197	12	22	3	1	441.191	1334.2	2765.26	3352.17	993.697	8.48955	17.611	90.1223	3.08612
11	1	2	22	5492	1	187	vowels	exaggerated	5	196	9	6	2	0	481.965	1382.61	2526.98	3358.62	970.834	8.35077	18.0257	122.554	3.98611
11	1	2	22	5504	1	173	vowels	exaggerated	2	179	6	-1	3	1	490.653	1371.45	2497	3541.43	997.143	8.51028	17.5501	126.83	4.09852
11	1	2	22	5505	1	161	vowels	exaggerated	27	185	24	-2	3	1	502.781	1391.38	2640.15	3722.08	1046.01	8.79913	16.7303	106.467	3.55058
11	1	2	22	5508	2	166.5	vowels	exaggerated	16	171	4.5	0	3	1	605.197	1645.01	2977.46	3991.12	1151.56	9.39212	15.1968	256.169	6.98121
11	1	2	22	5517	2	169.5	vowels	exaggerated	22	183	13.5	12	3	1	562.089	1613.07	2976.07	4047.53	1157.49	9.42424	15.119	177.891	5.34532
11	1	2	22	5522	1	182	vowels	exaggerated	11	174	-8	-1	2	0	508.621	1448.11	2440.99	3246.31	947.193	8.20497	18.4756	126.635	4.09344
11	1	2	22	5254	2	165	vowels	attenuated	25	162	-3	-13	2	0	537.202	1832.41	3387.25	4387.82	1278.22	10.0527	13.6909	195.574	5.74086
11	1	2	22	5300	1	179	vowels	attenuated	7	174	-5	1	1	1	448.057	1478.51	2556.34	3789.34	1052.16	8.83484	16.6325	125.818	4.07204
11	1	2	22	5302	1	187	vowels	attenuated	17	180	-7	6	2	0	514.264	1522.38	2821.56	3618.86	1060.03	8.8803	16.509	112.093	3.70521
11	1	2	22	5308	2	158	vowels	attenuated	28	162	4	-6	2	0	576.293	1822.65	3021.22	4199.86	1203.56	9.66971	14.5402	224.594	6.35556
11	1	2	22	5310	1	174.5	vowels	attenuated	14	178	3.5	-16	1	1	437.19	1447.31	2499.84	3665.8	1022.36	8.66051	17.1173	100.675	3.38862
11	1	2	22	5320	2	166	vowels	attenuated	8	161	-5	1	2	0	609.121	1809.88	3227.64	4345.49	1252.27	9.9216	13.9746	228.445	6.43417
11	1	2	22	5323	1	186	vowel	attenuated	22	193	7	0	1	1	399.993	1479.54	2539.79	3625.7	1021.84	8.65748	17.1259	101.804	3.42043
11	1	2	22	5329	2	163	vowels	attenuated	15	163	0	-3	2	0	517.203	1974.19	3334.84	4387.01	1281.5	10.0691	13.6559	236.465	6.59576
11	1	2	22	5334	2	164	vowels	attenuated	19	159	-5	-8	1	1	560.273	1817.02	3097.3	4379.97	1241.85	9.86835	14.0919	224.63	6.35629
11	1	2	22	5386	2	185	vowels	attenuated	9	157	-28	-2	2	0	590.434	1828.91	2934.27					248.407	6.83127
11	1	2	22	5410	1	175	vowels	attenuated	16	173	-2	-5	1	1	443.207	1650.33	2574.79	3921.39	1088.52	9.04292	16.0769	107.437	3.57743
11	1	2	22	5420	2	163	vowels	attenuated	2	155	-8	-4	1	1	554.633	2043.41	3513.46					242.734	6.72012
11	1	2	22	5424	2	147	vowels	attenuated	14	160	13	1	1	1	622.049	1922.16	3134.1	4479.78	1271.85	10.0207	13.7595	315.759	8.05823
11	1	2	22	5428	1	185	vowels	attenuated	12	187	2	12	2	0	476.381	1563.32	2759.89	3624.83	1055.7	8.85534	16.5766	127.891	4.12621
11	1	2	22	5492	1	187	vowels	attenuated	10	175	-12	-15	1	1	464.768	1606.28	2797.83	3536.48	1048.29	8.81239	16.6939	132.329	4.24112
11	1	2	22	5504	1	173	vowels	attenuated	4	193	20	13	2	0	452.549	1342.83	2425.06					112.914	3.7276
11	1	2	22	5505	1	161	vowels	attenuated	6	188	27	1	2	0	503.895	1469.27	2704.3	3773.3	1067.77	8.92478	16.3893	97.8906	3.30976
11	1	2	22	5508	2	166.5	vowels	attenuated	12	158	-8.5	-13	1	1	638.17	1927.66	3041	3977.15	1177.77	9.53319	14.8586	273.441	7.30643
11	1	2	22	5517	2	169.5	vowels	attenuated	7	176	6.5	5	2	0	590.905	1806.64	3338.61	4295.06	1256.41	9.94266	13.9286	212.669	6.10786
11	1	2	22	5522	1	182	vowels	attenuated	18	174	-8	-1	1	1	503.408	1580.64	2578.71	3591.07	1030.39	8.70784	16.9839	141.796	4.48159
12	1	1	31	5301	1	177	vowels	honest	16	180	3		2	1	447.11	1372.8	2557.61	3700.2	1029.88	8.70485	16.9923	95.038	3.22826
12	1	1	31	5302	1	187	vowels	honest	28	182	-5		2	1	483.926	1470.97	2669.47	3300.73	984.507	8.43402	17.7754	110.783	3.66946
12	1	1	31	5303	1	175	vowels	honest	3	163	-12		2	1	566.334	1871.42	2723.97	3702.25	1088.48	9.0427	16.0774	123.721	4.01693
12	1	1	31	5310	1	174.5	vowels	honest	21	175	0.5		2	1	470.099	1386.75	2593.78	3638.87	1025.51	8.67911	17.0647	100.606	3.3867
12	1	1	31	5320	2	166	vowels	honest	7	152	-14		1	0	701.589	1866.11	3300.21	4160.59	1236.31	9.83993	14.155	243.289	6.73107
12	1	1	31	5326	2	167	vowels	honest	13	168	1		2	1	570.978	1654.21	2978.46	3934.73	1142.12	9.34074	15.3224	192.175	5.6661
12	1	1	31	5329	2	163	vowels	honest	17	161	-2		2	1	577.083	1855	3146.01	4071.26	1199.31	9.64738	14.5917	187.795	5.56892
12	1	1	31	5334	2	164	vowels	honest	21	162	-2		3	0	514.78	1736.99	2951.03	4152.55	1179.73	9.54368	14.8339	196.774	5.76709
12	1	1	31	5338	2	163	vowels	honest	0	162	-1		2	1	595.076	1903.62	3052.77	4279.77	1226.86	9.79118	14.264	196.972	5.77142
12	1	1	31	5386	2	185	vowels	honest	24	156	-29		1	0	608.917	1757	2843.17	4066.93	1156.29	9.41778	15.1346	249.322	6.84908
12	1	1	31	5424	2	147	vowels	honest	25	158	11		1	0	583.185	1878.16	3057.79	4506.75	1263.19	9.977	13.8539	242.729	6.72003
12	1	1	31	5429	1	172	vowels	honest	20	158	-14		1	0	502.294	1538.49	2436.71	3603.55	1012.53	8.60225	17.2835	131.997	4.23259
12	1	1	31	5430	1	178	vowels	honest	12	171	-7		1	0	468.86	1523.78	2502.37	3539.85	1007.88	8.57457	17.3632	115.051	3.78552
12	1	1	31	5434	2	170	vowels	honest	10	174	4		2	1	555.307	1694.32	2901.77	4103.78	1163.66	9.45753	15.0388	218.653	6.23298
12	1	1	31	5438	2	174	vowels	honest	16	177	3		3	0	520.855	1667.62	2849.37	3868.18	1115.43	9.19371	15.6891	187.39	5.55987
12	1	1	31	5491	1	180	vowels	honest	2	176	-4		2	1	490.868	1517.18	2610.36	3645.97	1038.48	8.75523	16.8516	98.6114	3.33025
12	1	1	31	5492	1	187	vowels	honest	13	185	-2		2	1	609.296	1542.89	2675.01	3565.5	1037.42	8.74904	16.8688	126.242	4.08316
12	1	1	31	5505	1	161	vowels	honest	25	178	17		2	1	493.899	1437.21	2687.32	3858.74	1077.46	8.98016	16.2419	101.085	3.4002
12	1	1	31	5517	2	169.5	vowels	honest	9	169	-0.5		2	1	606.907	1837.2	3159.04	4213.43	1223.99	9.77631	14.2975	218.278	6.22518
12	1	1	31	5522	1	182	vowels	honest	8	172	-10		2	1	520.89	1516.42	2479.76	3435.98	988.59	8.45874	17.702	129.38	4.16493
12	1	1	31	5301	1	177	vowels	exaggerated	19	190	13	10	2	0	422.299	1255.05	2503.89	3451.05	972.959	8.36376	17.9864	91.6171	3.12957
12	1	1	31	5302	1	187	vowels	exaggerated	29	178	-9	-4	3	1	397.535	1120.86	2225.64	2697.19	804.016	7.26868	21.7657	97.7084	3.30458
12	1	1	31	5303	1	175	vowels	exaggerated	4	170	-5	7	2	0	535.336	1615.24	2532.69	3337.29	985.846	8.44213	17.7513	118.921	3.88953
12	1	1	31	5310	1	174.5	vowels	exaggerated	26	174	-0.5	-1	2	0	465.063	1322.92	2413.81	3485.94	973.916	8.3696	17.9687	99.3721	3.35181
12	1	1	31	5320	2	166	vowels	exaggerated	11	151	-15	-1	2	0	708.567	1896.76	3207.84					229.526	6.4561
12	1	1	31	5326	2	167	vowels	exaggerated	19	158	-9	-10	2	0	563.83	1706.02	3098.96	4105.83	1188.51	9.59034	14.7243	192.961	5.68345
12	1	1	31	5329	2	163	vowels	exaggerated	20	180	17	19	3	1	502.791	1588.42	2961.31	3840.56	1118.06	9.20834	15.6521	192.028	5.66287
12	1	1	31	5334	2	164	vowels	exaggerated	8	166	2	4	3	1	478.873	1586.5	2791.56	3898.78	1106.85	9.14593	15.8106	173.057	5.2342
12	1	1	31	5338	2	163	vowels	exaggerated	5	167	4	5	2	0	596.431	1896.83	3063.06	4149.61	1205.94	9.68221	14.5115	198.305	5.80046
12	1	1	31	5386	2	185	vowels	exaggerated	18	172	-13	16	3	1	587.457	1722.49	2899.04	4120.29	1168.86	9.48552	14.9718	234.913	6.5647
12	1	1	31	5424	2	147	vowels	exaggerated	4	172	25	14	2	0	557.089	1598.39	2721.9	4177.32	1147.69	9.37111	15.248	250.912	6.87992
12	1	1	31	5429	1	172	vowel	exaggerated	22	173	1	15	2	0	519.364	1503.89	2786.62	3493.37	1033.75	8.72759	16.9286	137.867	4.38255
12	1	1	31	5430	1	178	vowels	exaggerated	9	187	9	16	3	1	414.516	1341.56	2342.24	3376.15	947.224	8.20517	18.475	103.648	3.47211
12	1	1	31	5434	2	170	vowels	exaggerated	15	176	6	2	3	1	620.417	1762.8	3095.48	4143.13	1199.72	9.64952	14.5868	219.759	6.25592
12	1	1	31	5438	2	174	vowels	exaggerated	23	183	9	6	3	1	472.22	1533.58	2732.42	3735.74	1068.7	8.93009	16.3751	142.571	4.50102
12	1	1	31	5491	1	180	vowels	exaggerated	0	173	-7	-3	2	0	452.233	1355.12	2536.52	3185.88	940.508	8.16331	18.607	88.0941	3.02683
12	1	1	31	5492	1	187	vowels	exaggerated	24	187	0	2	3	1	481.965	1382.61	2526.98	3358.62	970.834	8.35077	18.0257	122.554	3.98611
12	1	1	31	5505	1	161	vowels	exaggerated	14	182	21	4	2	0	502.781	1391.38	2640.15	3722.08	1046.01	8.79913	16.7303	106.467	3.55058
12	1	1	31	5517	2	169.5	vowels	exaggerated	27	172	2.5	3	3	1	562.089	1613.07	2976.07	4047.53	1157.49	9.42424	15.119	177.891	5.34532
12	1	1	31	5522	1	182	vowels	exaggerated	1	166	-16	-6	2	0	508.621	1448.11	2440.99	3246.31	947.193	8.20497	18.4756	126.635	4.09344
12	1	1	31	5301	1	177	vowels	attenuated	18	173	-4	-7	2	0	484.777	1548.99	2598.06	3799.79	1064.77	8.9076	16.4354	109.657	3.63859
12	1	1	31	5302	1	187	vowels	attenuated	5	176	-11	-6	1	1	514.264	1522.38	2821.56	3618.86	1060.03	8.8803	16.509	112.093	3.70521
12	1	1	31	5303	1	175	vowels	attenuated	27	160	-15	-3	1	1	599.492	1828.02	2908.16	3930.93	1146.21	9.36306	15.2677	149.552	4.67408
12	1	1	31	5310	1	174.5	vowels	attenuated	6	165	-9.5	-10	1	1	437.19	1447.31	2499.84	3665.8	1022.36	8.66051	17.1173	100.675	3.38862
12	1	1	31	5320	2	166	vowels	attenuated	29	151	-15	-1	1	1	609.121	1809.88	3227.64	4345.49	1252.27	9.9216	13.9746	228.445	6.43417
12	1	1	31	5326	2	167	vowels	attenuated	26	160	-7	-8	2	0	602.206	1754	3139.13	4136.01	1202.66	9.66502	14.551	218.489	6.22958
12	1	1	31	5329	2	163	vowels	attenuated	6	158	-5	-3	3	0	517.203	1974.19	3334.84	4387.01	1281.5	10.0691	13.6559	236.465	6.59576
12	1	1	31	5334	2	164	vowels	attenuated	2	165	1	3	2	0	560.273	1817.02	3097.3	4379.97	1241.85	9.86835	14.0919	224.63	6.35629
12	1	1	31	5338	2	163	vowels	attenuated	12	161	-2	-1	1	1	534.537	1951.13	3056.33	4333.79	1238.24	9.84984	14.133	196.139	5.75321
12	1	1	31	5386	2	185	vowels	attenuated	22	155	-30	-1	2	0	590.434	1828.91	2934.27					248.407	6.83127
12	1	1	31	5424	2	147	vowels	attenuated	1	153	6	-5	1	1	622.049	1922.16	3134.1	4479.78	1271.85	10.0207	13.7595	315.759	8.05823
12	1	1	31	5429	1	172	vowels	attenuated	15	181	9	23	2	0	492.657	1527.69	2742.74	3635.74	1053.32	8.84159	16.6141	130.431	4.19214
12	1	1	31	5430	1	178	vowels	attenuated	11	174	-4	3	1	1	489.295	1537.09	2451.4	3605.52	1014.2	8.61216	17.2551	130.884	4.20386
12	1	1	31	5434	2	170	vowels	attenuated	3	170	0	-4	2	0	551.03	1603.23	2880.67	4074.11	1149.59	9.38145	15.2228	209.706	6.04527
12	1	1	31	5438	2	174	vowels	attenuated	14	171	-3	-6	2	0	526.912	1685.5	2887.99	3826.13	1114.43	9.18821	15.703	205.522	5.95618
12	1	1	31	5491	1	180	vowels	attenuated	17	162	-18	-14	1	1	451.006	1563.97	2588.86	3560.36	1024.04	8.67046	17.0892	124.769	4.04452
12	1	1	31	5492	1	187	vowels	attenuated	7	177	-10	-8	2	0	464.768	1606.28	2797.83	3536.48	1048.29	8.81239	16.6939	132.329	4.24112
12	1	1	31	5505	1	161	vowels	attenuated	10	180	19	2	2	0	503.895	1469.27	2704.3	3773.3	1067.77	8.92478	16.3893	97.8906	3.30976
12	1	1	31	5517	2	169.5	vowels	attenuated	28	161	-8.5	-8	2	0	590.905	1806.64	3338.61	4295.06	1256.41	9.94266	13.9286	212.669	6.10786
12	1	1	31	5522	1	182	vowels	attenuated	23	160	-22	-12	1	1	503.408	1580.64	2578.71	3591.07	1030.39	8.70784	16.9839	141.796	4.48159
13	1	2	30	5254	2	165	vowels	honest	9	165	0		2	1	537.058	1879.84	3234.21	4298.79	1248.55	9.90263	14.0163	182.318	5.44593
13	1	2	30	5303	1	175	vowels	honest	20	171	-4		1	0	566.334	1871.42	2723.97	3702.25	1088.48	9.0427	16.0774	123.721	4.01693
13	1	2	30	5313	2	163	vowels	honest	22	166	3		2	1	650.214	1662.67	3019.41	4145.25	1184.57	9.56942	14.7733	226.236	6.38917
13	1	2	30	5329	2	163	vowels	honest	4	185	22		2	1	577.083	1855	3146.01	4071.26	1199.31	9.64738	14.5917	187.795	5.56892
13	1	2	30	5386	2	185	vowels	honest	10	149	-36		2	1	608.917	1757	2843.17	4066.93	1156.29	9.41778	15.1346	249.322	6.84908
13	1	2	30	5402	1	187	vowels	honest	19	173	-14		2	1	475.864	1406.2	2550.9	3471.68	994.065	8.49177	17.6045	130.072	4.18287
13	1	2	30	5410	1	175	vowels	honest	27	177	2		2	1	458.819	1505.88						112.866	3.72627
13	1	2	30	5411	1	175	vowels	honest	18	171	-4		3	0	513.96	1505.58	2709.98	3844.78	1083.19	9.01274	16.1559	137.037	4.36148
13	1	2	30	5424	2	147	vowels	honest	20	160	13		2	1	583.185	1878.16	3057.79	4506.75	1263.19	9.977	13.8539	242.729	6.72003
13	1	2	30	5426	2	173	vowels	honest	19	165	-8		2	1	608.642	1679.78	2799.98	3826.77	1105.6	9.13896	15.8285	231.482	6.49568
13	1	2	30	5428	1	185	vowels	honest	22	182	-3		2	1	490.439	1482.57	2800.32	3498.21	914.499	7.99939	19.1362	113.632	3.74709
13	1	2	30	5429	1	172	vowels	honest	0	175	3		2	1	502.294	1538.49	2436.71	3603.55	1012.53	8.60225	17.2835	131.997	4.23259
13	1	2	30	5430	1	178	vowels	honest	29	181	3		2	1	468.86	1523.78	2502.37	3539.85	1007.88	8.57457	17.3632	115.051	3.78552
13	1	2	30	5434	2	170	vowels	honest	6	170	0		2	1	555.307	1694.32	2901.77	4103.78	1163.66	9.45753	15.0388	218.653	6.23298
13	1	2	30	5491	1	180	vowels	honest	13	182	2		1	0	490.868	1517.18	2610.36	3645.97	1038.48	8.75523	16.8516	98.6114	3.33025
13	1	2	30	5498	2	159	vowels	honest	29	159	0		2	1	704.067	1878.56	3004.08	4010.74	1177.03	9.52926	14.8679	196.425	5.75946
13	1	2	30	5505	1	161	vowels	honest	1	189	28		2	1	493.899	1437.21	2687.32	3858.74	1077.46	8.98016	16.2419	101.085	3.4002
13	1	2	30	5508	2	166.5	vowels	honest	1	160	-6.5		1	0	658.829	1883.54	3134.16	4150.64	1215.11	9.73017	14.4019	235.999	6.58644
13	1	2	30	5517	2	169.5	vowels	honest	25	165	-4.5		2	1	606.907	1837.2	3159.04	4213.43	1223.99	9.77631	14.2975	218.278	6.22518
13	1	2	30	5522	1	182	vowels	honest	28	178	-4		2	1	520.89	1516.42	2479.76	3435.98	988.59	8.45874	17.702	129.38	4.16493
13	1	2	30	5254	2	165	vowels	exaggerated	21	175	10	10	3	1	640.982	1756.44						169.218	5.145
13	1	2	30	5303	1	175	vowels	exaggerated	26	169	-6	-2	2	0	535.336	1615.24	2532.69	3337.29	985.846	8.44213	17.7513	118.921	3.88953
13	1	2	30	5313	2	163	vowel	exaggerated	12	186	23	20	3	1	537.447	1494.38	2803.94	3940.31	1110.06	9.16384	15.7649	194.255	5.71193
13	1	2	30	5329	2	163	vowels	exaggerated	7	186	23	1	2	0	502.791	1588.42	2961.31	3840.56	1118.06	9.20834	15.6521	192.028	5.66287
13	1	2	30	5386	2	185	vowels	exaggerated	8	155	-30	6	2	0	587.457	1722.49	2899.04	4120.29	1168.86	9.48552	14.9718	234.913	6.5647
13	1	2	30	5402	1	187	vowels	exaggerated	25	177	-10	4	2	0	469.826	1357	2343.75	3018.96	890.293	7.84414	19.6564	126.739	4.09614
13	1	2	30	5410	1	175	vowels	exaggerated	2	171	-4	-6	2	0	417.092	1442.49	2481.85	3592.08	1007.1	8.56994	17.3765	107.61	3.58221
13	1	2	30	5411	1	175	vowels	exaggerated	23	184	9	13	2	0	483.034	1323.04	2463.51	3460.95	976.103	8.38294	17.9284	109.744	3.64096
13	1	2	30	5424	2	147	vowels	exaggerated	26	165	18	5	2	0	557.089	1598.39	2721.9	4177.32	1147.69	9.37111	15.248	250.912	6.87992
13	1	2	30	5426	2	173	vowels	exaggerated	17	165	-8	0	2	0	597.715	1615.17	2851.58	3865.14	1113.26	9.1817	15.7195	220.009	6.2611
13	1	2	30	5428	1	185	vowels	exaggerated	17	198	13	16	3	1	441.191	1334.2	2765.26	3352.17	993.697	8.48955	17.611	90.1223	3.08612
13	1	2	30	5429	1	172	vowel	exaggerated	4	189	17	14	2	0	519.364	1503.89	2786.62	3493.37	1033.75	8.72759	16.9286	137.867	4.38255
13	1	2	30	5430	1	178	vowels	exaggerated	12	198	20	17	3	1	414.516	1341.56	2342.24	3376.15	947.224	8.20517	18.475	103.648	3.47211
13	1	2	30	5434	2	170	vowels	exaggerated	11	165	-5	-5	3	1	620.417	1762.8	3095.48	4143.13	1199.72	9.64952	14.5868	219.759	6.25592
13	1	2	30	5491	1	180	vowels	exaggerated	10	198	18	16	3	1	452.233	1355.12	2536.52	3185.88	940.508	8.16331	18.607	88.0941	3.02683
13	1	2	30	5498	2	159	vowels	exaggerated	16	165	6	6	2	0	665.51	1840.5	2986.63	4068.8	1180.99	9.55039	14.818	195.885	5.74766
13	1	2	30	5505	1	161	vowels	exaggerated	8	186	25	-3	2	0	502.781	1391.38	2640.15	3722.08	1046.01	8.79913	16.7303	106.467	3.55058
13	1	2	30	5508	2	166.5	vowels	exaggerated	24	165	-1.5	5	2	0	605.197	1645.01	2977.46	3991.12	1151.56	9.39212	15.1968	256.169	6.98121
13	1	2	30	5517	2	169.5	vowels	exaggerated	5	181	11.5	16	3	1	562.089	1613.07	2976.07	4047.53	1157.49	9.42424	15.119	177.891	5.34532
13	1	2	30	5522	1	182	vowels	exaggerated	5	189	7	11	3	1	508.621	1448.11	2440.99	3246.31	947.193	8.20497	18.4756	126.635	4.09344
13	1	2	30	5254	2	165	vowels	attenuated	15	166	1	1	2	0	537.202	1832.41	3387.25	4387.82	1278.22	10.0527	13.6909	195.574	5.74086
13	1	2	30	5303	1	175	vowels	attenuated	3	171	-4	0	3	0	599.492	1828.02	2908.16	3930.93	1146.21	9.36306	15.2677	149.552	4.67408
13	1	2	30	5313	2	163	vowels	attenuated	14	161	-2	-5	2	0	649.187	1703.12	2975.99					264.248	7.13475
13	1	2	30	5329	2	163	vowels	attenuated	18	165	2	-20	1	1	517.203	1974.19	3334.84	4387.01	1281.5	10.0691	13.6559	236.465	6.59576
13	1	2	30	5386	2	185	vowels	attenuated	2	178	-7	29	1	1	590.434	1828.91	2934.27					248.407	6.83127
13	1	2	30	5402	1	187	vowels	attenuated	21	176	-11	3	2	0	487.332	1432.4						131.544	4.22091
13	1	2	30	5410	1	175	vowels	attenuated	15	174	-1	-3	2	0	443.207	1650.33	2574.79	3921.39	1088.52	9.04292	16.0769	107.437	3.57743
13	1	2	30	5411	1	175	vowels	attenuated	24	172	-3	1	1	1	555.244	1550.59	2723.66	3853.27	1090.43	9.05373	16.0487	133.125	4.2616
13	1	2	30	5424	2	147	vowels	attenuated	3	144	-3	-16	1	1	622.049	1922.16	3134.1	4479.78	1271.85	10.0207	13.7595	315.759	8.05823
13	1	2	30	5426	2	173	vowels	attenuated	0	162	-11	-3	2	0	632.531	1695.39	2971.83	3933.7	1145.57	9.35954	15.2763	254.112	6.94171
13	1	2	30	5428	1	185	vowels	attenuated	11	175	-10	-7	2	0	476.381	1563.32	2759.89	3624.83	1055.7	8.85534	16.5766	127.891	4.12621
13	1	2	30	5429	1	172	vowels	attenuated	6	177	5	2	2	0	492.657	1527.69	2742.74	3635.74	1053.32	8.84159	16.6141	130.431	4.19214
13	1	2	30	5430	1	178	vowels	attenuated	14	168	-10	-13	2	0	489.295	1537.09	2451.4	3605.52	1014.2	8.61216	17.2551	130.884	4.20386
13	1	2	30	5434	2	170	vowels	attenuated	28	162	-8	-8	2	0	551.03	1603.23	2880.67	4074.11	1149.59	9.38145	15.2228	209.706	6.04527
13	1	2	30	5491	1	180	vowels	attenuated	7	173	-7	-9	1	1	451.006	1563.97	2588.86	3560.36	1024.04	8.67046	17.0892	124.769	4.04452
13	1	2	30	5498	2	159	vowels	attenuated	13	154	-5	-5	2	0	617.69	1905.23	3062.16	4192.48	1214.08	9.7248	14.4142	206.414	5.97525
13	1	2	30	5505	1	161	vowels	attenuated	16	184	23	-5	3	0	503.895	1469.27	2704.3	3773.3	1067.77	8.92478	16.3893	97.8906	3.30976
13	1	2	30	5508	2	166.5	vowels	attenuated	23	154	-12.5	-6	1	1	638.17	1927.66	3041	3977.15	1177.77	9.53319	14.8586	273.441	7.30643
13	1	2	30	5517	2	169.5	vowels	attenuated	27	158	-11.5	-7	2	0	590.905	1806.64	3338.61	4295.06	1256.41	9.94266	13.9286	212.669	6.10786
13	1	2	30	5522	1	182	vowels	attenuated	9	168	-14	-10	2	0	503.408	1580.64	2578.71	3591.07	1030.39	8.70784	16.9839	141.796	4.48159
14	1	1	53	5254	2	165	vowels	honest	5	170	5		2	1	537.058	1879.84	3234.21	4298.79	1248.55	9.90263	14.0163	182.318	5.44593
14	1	1	53	5300	1	179	vowels	honest	29	172	-7		3	0	537.058	1879.84	3234.21	4298.79	1248.55	9.90263	14.0163	182.318	5.44593
14	1	1	53	5301	1	177	vowels	honest	3	180	3		2	1	447.11	1372.8	2557.61	3700.2	1029.88	8.70485	16.9923	95.038	3.22826
14	1	1	53	5302	1	187	vowels	honest	28	181	-6		2	1	483.926	1470.97	2669.47	3300.73	984.507	8.43402	17.7754	110.783	3.66946
14	1	1	53	5313	2	163	vowels	honest	20	160	-3		3	0	650.214	1662.67	3019.41	4145.25	1184.57	9.56942	14.7733	226.236	6.38917
14	1	1	53	5319	2	159	vowels	honest	28	145	-14		2	1	614.819	1652.2	3008.95	4297.6	1207.13	9.68844	14.4972	218.291	6.22546
14	1	1	53	5320	2	166	vowels	honest	22	144	-22		3	0	701.589	1866.11	3300.21	4160.59	1236.31	9.83993	14.155	243.289	6.73107
14	1	1	53	5323	1	186	vowels	honest	27	181	-5		2	1	424.361	1407.61	2446.58	3329.52	956.826	8.26467	18.2896	103.137	3.45781
14	1	1	53	5326	2	167	vowels	honest	16	150	-17		2	1	570.978	1654.21	2978.46	3934.73	1142.12	9.34074	15.3224	192.175	5.6661
14	1	1	53	5329	2	163	vowels	honest	19	173	10		3	0	577.083	1855	3146.01	4071.26	1199.31	9.64738	14.5917	187.795	5.56892
14	1	1	53	5402	1	187	vowels	honest	22	175	-12		1	0	475.864	1406.2	2550.9	3471.68	994.065	8.49177	17.6045	130.072	4.18287
14	1	1	53	5410	1	175	vowels	honest	18	172	-3		2	1	458.819	1505.88						112.866	3.72627
14	1	1	53	5411	1	175	vowels	honest	2	170	-5		2	1	513.96	1505.58	2709.98	3844.78	1083.19	9.01274	16.1559	137.037	4.36148
14	1	1	53	5426	2	173	vowels	honest	12	165	-8		2	1	608.642	1679.78	2799.98	3826.77	1105.6	9.13896	15.8285	231.482	6.49568
14	1	1	53	5429	1	172	vowels	honest	0	172	0		2	1	502.294	1538.49	2436.71	3603.55	1012.53	8.60225	17.2835	131.997	4.23259
14	1	1	53	5430	1	178	vowels	honest	9	177	-1		2	1	468.86	1523.78	2502.37	3539.85	1007.88	8.57457	17.3632	115.051	3.78552
14	1	1	53	5434	2	170	vowels	honest	27	170	0		2	1	555.307	1694.32	2901.77	4103.78	1163.66	9.45753	15.0388	218.653	6.23298
14	1	1	53	5440	2	169	vowels	honest	10	170	1		2	1	630.377	1707.16	2891.89	4042.14	1154.91	9.4103	15.1527	228.824	6.44186
14	1	1	53	5500	1	168	vowels	honest	17	177	9		2	1	495.226	1398.9	2623.87	3380.43	987.483	8.45205	17.7218	88.9123	3.05079
14	1	1	53	5517	2	169.5	vowels	honest	14	160	-9.5		2	1	606.907	1837.2	3159.04	4213.43	1223.99	9.77631	14.2975	218.278	6.22518
14	1	1	53	5254	2	165	vowels	exaggerated	11	170	5	0	2	0	640.982	1756.44						169.218	5.145
14	1	1	53	5300	1	179	vowels	exaggerated	19	173	-6	1	3	1	465.386	1422.11	2379.75	3480.29	976.011	8.38239	17.9301	114.549	3.77194
14	1	1	53	5301	1	177	vowels	exaggerated	14	182	5	2	2	0	422.299	1255.05	2503.89	3451.05	972.959	8.36376	17.9864	91.6171	3.12957
14	1	1	53	5302	1	187	vowels	exaggerated	16	185	-2	4	3	1	397.535	1120.86	2225.64	2697.19	804.016	7.26868	21.7657	97.7084	3.30458
14	1	1	53	5313	2	163	vowel	exaggerated	15	150	-13	-10	3	1	537.447	1494.38	2803.94	3940.31	1110.06	9.16384	15.7649	194.255	5.71193
14	1	1	53	5319	2	159	vowels	exaggerated	4	165	6	20	3	1	621.89	1669.51						226.272	6.38989
14	1	1	53	5320	2	166	vowels	exaggerated	24	165	-1	21	1	0	708.567	1896.76	3207.84					229.526	6.4561
14	1	1	53	5323	1	186	vowels	exaggerated	8	180	-6	-1	3	1	461.665	1360.67	2430.37	3180.2	850.751	7.58478	20.5701	118.219	3.87073
14	1	1	53	5326	2	167	vowels	exaggerated	21	154	-13	4	2	0	563.83	1706.02	3098.96	4105.83	1188.51	9.59034	14.7243	192.961	5.68345
14	1	1	53	5329	2	163	vowels	exaggerated	1	149	-14	-24	3	1	502.791	1588.42	2961.31	3840.56	1118.06	9.20834	15.6521	192.028	5.66287
14	1	1	53	5402	1	187	vowels	exaggerated	11	177	-10	2	1	0	469.826	1357	2343.75	3018.96	890.293	7.84414	19.6564	126.739	4.09614
14	1	1	53	5410	1	175	vowels	exaggerated	7	172	-3	0	3	1	417.092	1442.49	2481.85	3592.08	1007.1	8.56994	17.3765	107.61	3.58221
14	1	1	53	5411	1	175	vowels	exaggerated	23	177	2	7	2	0	483.034	1323.04	2463.51	3460.95	976.103	8.38294	17.9284	109.744	3.64096
14	1	1	53	5426	2	173	vowels	exaggerated	25	165	-8	0	2	0	597.715	1615.17	2851.58	3865.14	1113.26	9.1817	15.7195	220.009	6.2611
14	1	1	53	5429	1	172	vowel	exaggerated	21	172	0	0	1	0	519.364	1503.89	2786.62	3493.37	1033.75	8.72759	16.9286	137.867	4.38255
14	1	1	53	5430	1	178	vowels	exaggerated	4	184	6	7	3	1	414.516	1341.56	2342.24	3376.15	947.224	8.20517	18.475	103.648	3.47211
14	1	1	53	5434	2	170	vowels	exaggerated	26	170	0	0	1	0	620.417	1762.8	3095.48	4143.13	1199.72	9.64952	14.5868	219.759	6.25592
14	1	1	53	5440	2	169	vowels	exaggerated	3	150	-19	-20	2	0	523.663	1631.49	2816.29	4121.68	1151.22	9.39031	15.2012	200.122	5.83992
14	1	1	53	5500	1	168	vowels	exaggerated	15	184	16	7	2	0	490.114	1322.77	2475.99	3195.93	933.569	8.11987	18.7453	83.3535	2.88676
14	1	1	53	5517	2	169.5	vowels	exaggerated	29	165	-4.5	5	2	0	562.089	1613.07	2976.07	4047.53	1157.49	9.42424	15.119	177.891	5.34532
14	1	1	53	5254	2	165	vowels	attenuated	13	172	7	2	2	0	537.202	1832.41	3387.25	4387.82	1278.22	10.0527	13.6909	195.574	5.74086
14	1	1	53	5300	1	179	vowels	attenuated	13	170	-9	-2	2	0	448.057	1478.51	2556.34	3789.34	1052.16	8.83484	16.6325	125.818	4.07204
14	1	1	53	5301	1	177	vowels	attenuated	20	171	-6	-9	1	1	484.777	1548.99	2598.06	3799.79	1064.77	8.9076	16.4354	109.657	3.63859
14	1	1	53	5302	1	187	vowels	attenuated	1	177	-10	-4	3	0	514.264	1522.38	2821.56	3618.86	1060.03	8.8803	16.509	112.093	3.70521
14	1	1	53	5313	2	163	vowels	attenuated	23	145	-18	-15	3	0	649.187	1703.12	2975.99					264.248	7.13475
14	1	1	53	5319	2	159	vowels	attenuated	2	150	-9	5	3	0	554.867	1705.11	3018.77	4063.95	1171.71	9.50079	14.9355	215.527	6.16783
14	1	1	53	5320	2	166	vowels	attenuated	7	144	-22	0	1	1	609.121	1809.88	3227.64	4345.49	1252.27	9.9216	13.9746	228.445	6.43417
14	1	1	53	5323	1	186	vowel	attenuated	26	177	-9	-4	1	1	399.993	1479.54	2539.79	3625.7	1021.84	8.65748	17.1259	101.804	3.42043
14	1	1	53	5326	2	167	vowels	attenuated	17	165	-2	15	1	1	602.206	1754	3139.13	4136.01	1202.66	9.66502	14.551	218.489	6.22958
14	1	1	53	5329	2	163	vowels	attenuated	18	170	7	-3	1	1	517.203	1974.19	3334.84	4387.01	1281.5	10.0691	13.6559	236.465	6.59576
14	1	1	53	5402	1	187	vowels	attenuated	12	170	-17	-5	1	1	487.332	1432.4						131.544	4.22091
14	1	1	53	5410	1	175	vowels	attenuated	25	177	2	5	1	1	443.207	1650.33	2574.79	3921.39	1088.52	9.04292	16.0769	107.437	3.57743
14	1	1	53	5411	1	175	vowels	attenuated	10	170	-5	0	1	1	555.244	1550.59	2723.66	3853.27	1090.43	9.05373	16.0487	133.125	4.2616
14	1	1	53	5426	2	173	vowels	attenuated	9	168	-5	3	2	0	632.531	1695.39	2971.83	3933.7	1145.57	9.35954	15.2763	254.112	6.94171
14	1	1	53	5429	1	172	vowels	attenuated	6	177	5	5	2	0	492.657	1527.69	2742.74	3635.74	1053.32	8.84159	16.6141	130.431	4.19214
14	1	1	53	5430	1	178	vowels	attenuated	24	171	-7	-6	2	0	489.295	1537.09	2451.4	3605.52	1014.2	8.61216	17.2551	130.884	4.20386
14	1	1	53	5434	2	170	vowels	attenuated	8	165	-5	-5	2	0	551.03	1603.23	2880.67	4074.11	1149.59	9.38145	15.2228	209.706	6.04527
14	1	1	53	5440	2	169	vowels	attenuated	0	144	-25	-26	2	0	552.08	1741.1	2939.9	4202.44	1187.9	9.58711	14.7318	257.105	6.99913
14	1	1	53	5500	1	168	vowels	attenuated	5	177	9	0	3	0	504.498	1516.14	2613.51	3677.28	1044.32	8.78932	16.7573	90.8715	3.10792
14	1	1	53	5517	2	169.5	vowels	attenuated	6	155	-14.5	-5	2	0	590.905	1806.64	3338.61	4295.06	1256.41	9.94266	13.9286	212.669	6.10786
15	1	1	33	5254	2	165	vowels	honest	24	151	-14		3	0	537.058	1879.84	3234.21	4298.79	1248.55	9.90263	14.0163	182.318	5.44593
15	1	1	33	5301	1	177	vowels	honest	2	166	-11		3	0	447.11	1372.8	2557.61	3700.2	1029.88	8.70485	16.9923	95.038	3.22826
15	1	1	33	5302	1	187	vowels	honest	13	171	-16		3	0	483.926	1470.97	2669.47	3300.73	984.507	8.43402	17.7754	110.783	3.66946
15	1	1	33	5308	2	158	vowels	honest	28	147	-11		1	0	610.458	1831.63	3283.31	4138.4	1225.97	9.78656	14.2744	202.957	5.90114
15	1	1	33	5310	1	174.5	vowels	honest	5	187	12.5		3	0	470.099	1386.75	2593.78	3638.87	1025.51	8.67911	17.0647	100.606	3.3867
15	1	1	33	5329	2	163	vowels	honest	0	183	20		1	0	577.083	1855	3146.01	4071.26	1199.31	9.64738	14.5917	187.795	5.56892
15	1	1	33	5334	2	164	vowels	honest	9	151	-13		1	0	514.78	1736.99	2951.03	4152.55	1179.73	9.54368	14.8339	196.774	5.76709
15	1	1	33	5386	2	185	vowels	honest	18	162	-23		3	0	608.917	1757	2843.17	4066.93	1156.29	9.41778	15.1346	249.322	6.84908
15	1	1	33	5409	1	184	vowels	honest	22	167	-17		2	1	527.172	1545.7	2457.62	3357.51	975.118	8.37694	17.9465	126.688	4.09483
15	1	1	33	5410	1	175	vowels	honest	12	181	6		3	0	458.819	1505.88						112.866	3.72627
15	1	1	33	5426	2	173	vowels	honest	14	156	-17		3	0	608.642	1679.78	2799.98	3826.77	1105.6	9.13896	15.8285	231.482	6.49568
15	1	1	33	5428	1	185	vowels	honest	25	160	-25		1	0	490.439	1482.57	2800.32	3498.21	914.499	7.99939	19.1362	113.632	3.74709
15	1	1	33	5429	1	172	vowels	honest	4	169	-3		1	0	502.294	1538.49	2436.71	3603.55	1012.53	8.60225	17.2835	131.997	4.23259
15	1	1	33	5434	2	170	vowels	honest	10	184	14		3	0	555.307	1694.32	2901.77	4103.78	1163.66	9.45753	15.0388	218.653	6.23298
15	1	1	33	5438	2	174	vowels	honest	2	150	-24		1	0	520.855	1667.62	2849.37	3868.18	1115.43	9.19371	15.6891	187.39	5.55987
15	1	1	33	5491	1	180	vowels	honest	0	170	-10		3	0	490.868	1517.18	2610.36	3645.97	1038.48	8.75523	16.8516	98.6114	3.33025
15	1	1	33	5492	1	187	vowels	honest	20	192	5		3	0	609.296	1542.89	2675.01	3565.5	1037.42	8.74904	16.8688	126.242	4.08316
15	1	1	33	5504	1	173	vowels	honest	11	191	18		1	0	483.992	1343.58	2420.91	3508.92	922.185	8.04814	18.9767	125.155	4.05465
15	1	1	33	5508	2	166.5	vowels	honest	23	149	-17.5		3	0	658.829	1883.54	3134.16	4150.64	1215.11	9.73017	14.4019	235.999	6.58644
15	1	1	33	5517	2	169.5	vowels	honest	6	152	-17.5		1	0	606.907	1837.2	3159.04	4213.43	1223.99	9.77631	14.2975	218.278	6.22518
15	1	1	33	5254	2	165	vowels	exaggerated	7	149	-16	-2	1	0	640.982	1756.44						169.218	5.145
15	1	1	33	5301	1	177	vowels	exaggerated	17	164	-13	-2	1	0	422.299	1255.05	2503.89	3451.05	972.959	8.36376	17.9864	91.6171	3.12957
15	1	1	33	5302	1	187	vowels	exaggerated	10	161	-26	-10	1	0	397.535	1120.86	2225.64	2697.19	804.016	7.26868	21.7657	97.7084	3.30458
15	1	1	33	5308	2	158	vowels	exaggerated	20	183	25	36	3	1	580.824	1727.29	3036.01	4076.06	1177.98	9.53433	14.8559	179.949	5.39223
15	1	1	33	5310	1	174.5	vowels	exaggerated	19	191	16.5	4	2	0	465.063	1322.92	2413.81	3485.94	973.916	8.3696	17.9687	99.3721	3.35181
15	1	1	33	5329	2	163	vowels	exaggerated	1	151	-12	-32	3	1	502.791	1588.42	2961.31	3840.56	1118.06	9.20834	15.6521	192.028	5.66287
15	1	1	33	5334	2	164	vowels	exaggerated	17	151	-13	0	1	0	478.873	1586.5	2791.56	3898.78	1106.85	9.14593	15.8106	173.057	5.2342
15	1	1	33	5386	2	185	vowels	exaggerated	16	181	-4	19	3	1	587.457	1722.49	2899.04	4120.29	1168.86	9.48552	14.9718	234.913	6.5647
15	1	1	33	5409	1	184	vowels	exaggerated	14	172	-12	5	1	0	464.822	1319.26	2320.86	3207.27	916.139	8.00981	19.1019	123.854	4.02044
15	1	1	33	5410	1	175	vowels	exaggerated	23	190	15	9	2	0	417.092	1442.49	2481.85	3592.08	1007.1	8.56994	17.3765	107.61	3.58221
15	1	1	33	5426	2	173	vowels	exaggerated	13	155	-18	-1	3	1	597.715	1615.17	2851.58	3865.14	1113.26	9.1817	15.7195	220.009	6.2611
15	1	1	33	5428	1	185	vowels	exaggerated	16	167	-18	7	3	1	441.191	1334.2	2765.26	3352.17	993.697	8.48955	17.611	90.1223	3.08612
15	1	1	33	5429	1	172	vowel	exaggerated	29	192	20	23	1	0	519.364	1503.89	2786.62	3493.37	1033.75	8.72759	16.9286	137.867	4.38255
15	1	1	33	5434	2	170	vowels	exaggerated	27	150	-20	-34	1	0	620.417	1762.8	3095.48	4143.13	1199.72	9.64952	14.5868	219.759	6.25592
15	1	1	33	5438	2	174	vowels	exaggerated	3	182	8	32	1	0	472.22	1533.58	2732.42	3735.74	1068.7	8.93009	16.3751	142.571	4.50102
15	1	1	33	5491	1	180	vowels	exaggerated	26	190	10	20	1	0	452.233	1355.12	2536.52	3185.88	940.508	8.16331	18.607	88.0941	3.02683
15	1	1	33	5492	1	187	vowels	exaggerated	6	168	-19	-24	3	1	481.965	1382.61	2526.98	3358.62	970.834	8.35077	18.0257	122.554	3.98611
15	1	1	33	5504	1	173	vowels	exaggerated	1	188	15	-3	1	0	490.653	1371.45	2497	3541.43	997.143	8.51028	17.5501	126.83	4.09852
15	1	1	33	5508	2	166.5	vowels	exaggerated	26	147	-19.5	-2	3	1	605.197	1645.01	2977.46	3991.12	1151.56	9.39212	15.1968	256.169	6.98121
15	1	1	33	5517	2	169.5	vowels	exaggerated	8	151	-18.5	-1	1	0	562.089	1613.07	2976.07	4047.53	1157.49	9.42424	15.119	177.891	5.34532
15	1	1	33	5254	2	165	vowels	attenuated	5	149	-16	-2	3	0	537.202	1832.41	3387.25	4387.82	1278.22	10.0527	13.6909	195.574	5.74086
15	1	1	33	5301	1	177	vowels	attenuated	28	162	-15	-4	3	0	484.777	1548.99	2598.06	3799.79	1064.77	8.9076	16.4354	109.657	3.63859
15	1	1	33	5302	1	187	vowels	attenuated	18	190	3	19	2	0	514.264	1522.38	2821.56	3618.86	1060.03	8.8803	16.509	112.093	3.70521
15	1	1	33	5308	2	158	vowels	attenuated	29	148	-10	1	1	1	576.293	1822.65	3021.22	4199.86	1203.56	9.66971	14.5402	224.594	6.35556
15	1	1	33	5310	1	174.5	vowels	attenuated	8	186	11.5	-1	1	1	437.19	1447.31	2499.84	3665.8	1022.36	8.66051	17.1173	100.675	3.38862
15	1	1	33	5329	2	163	vowels	attenuated	25	151	-12	-32	1	1	517.203	1974.19	3334.84	4387.01	1281.5	10.0691	13.6559	236.465	6.59576
15	1	1	33	5334	2	164	vowels	attenuated	15	178	14	27	2	0	560.273	1817.02	3097.3	4379.97	1241.85	9.86835	14.0919	224.63	6.35629
15	1	1	33	5386	2	185	vowels	attenuated	11	148	-37	-14	2	0	590.434	1828.91	2934.27					248.407	6.83127
15	1	1	33	5409	1	184	vowels	attenuated	21	166	-18	-1	2	0	506.226	1612.25	2611.12	3647.41	1045.96	8.79889	16.731	159.631	4.91841
15	1	1	33	5410	1	175	vowels	attenuated	27	180	5	-1	2	0	443.207	1650.33	2574.79	3921.39	1088.52	9.04292	16.0769	107.437	3.57743
15	1	1	33	5426	2	173	vowels	attenuated	22	147	-26	-9	1	1	632.531	1695.39	2971.83	3933.7	1145.57	9.35954	15.2763	254.112	6.94171
15	1	1	33	5428	1	185	vowels	attenuated	7	165	-20	5	1	1	476.381	1563.32	2759.89	3624.83	1055.7	8.85534	16.5766	127.891	4.12621
15	1	1	33	5429	1	172	vowels	attenuated	3	161	-11	-8	3	0	492.657	1527.69	2742.74	3635.74	1053.32	8.84159	16.6141	130.431	4.19214
15	1	1	33	5434	2	170	vowels	attenuated	4	147	-23	-37	1	1	551.03	1603.23	2880.67	4074.11	1149.59	9.38145	15.2228	209.706	6.04527
15	1	1	33	5438	2	174	vowels	attenuated	19	181	7	31	2	0	526.912	1685.5	2887.99	3826.13	1114.43	9.18821	15.703	205.522	5.95618
15	1	1	33	5491	1	180	vowels	attenuated	9	164	-16	-6	1	1	451.006	1563.97	2588.86	3560.36	1024.04	8.67046	17.0892	124.769	4.04452
15	1	1	33	5492	1	187	vowels	attenuated	24	168	-19	-24	3	0	464.768	1606.28	2797.83	3536.48	1048.29	8.81239	16.6939	132.329	4.24112
15	1	1	33	5504	1	173	vowels	attenuated	15	159	-14	-32	3	0	452.549	1342.83	2425.06					112.914	3.7276
15	1	1	33	5508	2	166.5	vowels	attenuated	12	181	14.5	32	3	0	638.17	1927.66	3041	3977.15	1177.77	9.53319	14.8586	273.441	7.30643
15	1	1	33	5517	2	169.5	vowels	attenuated	21	148	-21.5	-4	3	0	590.905	1806.64	3338.61	4295.06	1256.41	9.94266	13.9286	212.669	6.10786
16	1	2	36	5300	1	179	vowels	honest	13	179	0		1	0	537.058	1879.84	3234.21	4298.79	1248.55	9.90263	14.0163	182.318	5.44593
16	1	2	36	5302	1	187	vowels	honest	4	185	-2		2	1	483.926	1470.97	2669.47	3300.73	984.507	8.43402	17.7754	110.783	3.66946
16	1	2	36	5308	2	158	vowels	honest	28	165	7		2	1	610.458	1831.63	3283.31	4138.4	1225.97	9.78656	14.2744	202.957	5.90114
16	1	2	36	5310	1	174.5	vowels	honest	3	180	5.5		1	0	470.099	1386.75	2593.78	3638.87	1025.51	8.67911	17.0647	100.606	3.3867
16	1	2	36	5313	2	163	vowels	honest	27	167	4		3	0	650.214	1662.67	3019.41	4145.25	1184.57	9.56942	14.7733	226.236	6.38917
16	1	2	36	5319	2	159	vowels	honest	29	161	2		2	1	614.819	1652.2	3008.95	4297.6	1207.13	9.68844	14.4972	218.291	6.22546
16	1	2	36	5326	2	167	vowels	honest	16	174	7		2	1	570.978	1654.21	2978.46	3934.73	1142.12	9.34074	15.3224	192.175	5.6661
16	1	2	36	5329	2	163	vowels	honest	12	170	7		2	1	577.083	1855	3146.01	4071.26	1199.31	9.64738	14.5917	187.795	5.56892
16	1	2	36	5338	2	163	vowels	honest	17	160	-3		2	1	595.076	1903.62	3052.77	4279.77	1226.86	9.79118	14.264	196.972	5.77142
16	1	2	36	5409	1	184	vowels	honest	0	166	-18		3	0	527.172	1545.7	2457.62	3357.51	975.118	8.37694	17.9465	126.688	4.09483
16	1	2	36	5410	1	175	vowels	honest	20	170	-5		2	1	458.819	1505.88						112.866	3.72627
16	1	2	36	5428	1	185	vowels	honest	27	187	2		1	0	490.439	1482.57	2800.32	3498.21	914.499	7.99939	19.1362	113.632	3.74709
16	1	2	36	5429	1	172	vowels	honest	9	168	-4		2	1	502.294	1538.49	2436.71	3603.55	1012.53	8.60225	17.2835	131.997	4.23259
16	1	2	36	5434	2	170	vowels	honest	13	169	-1		3	0	555.307	1694.32	2901.77	4103.78	1163.66	9.45753	15.0388	218.653	6.23298
16	1	2	36	5491	1	180	vowels	honest	1	187	7		2	1	490.868	1517.18	2610.36	3645.97	1038.48	8.75523	16.8516	98.6114	3.33025
16	1	2	36	5492	1	187	vowels	honest	16	171	-16		2	1	609.296	1542.89	2675.01	3565.5	1037.42	8.74904	16.8688	126.242	4.08316
16	1	2	36	5498	2	159	vowels	honest	1	176	17		2	1	704.067	1878.56	3004.08	4010.74	1177.03	9.52926	14.8679	196.425	5.75946
16	1	2	36	5508	2	166.5	vowels	honest	10	156	-10.5		1	0	658.829	1883.54	3134.16	4150.64	1215.11	9.73017	14.4019	235.999	6.58644
16	1	2	36	5517	2	169.5	vowels	honest	0	157	-12.5		2	1	606.907	1837.2	3159.04	4213.43	1223.99	9.77631	14.2975	218.278	6.22518
16	1	2	36	5522	1	182	vowels	honest	23	174	-8		2	1	520.89	1516.42	2479.76	3435.98	988.59	8.45874	17.702	129.38	4.16493
16	1	2	36	5300	1	179	vowels	exaggerated	7	170	-9	-9	2	0	465.386	1422.11	2379.75	3480.29	976.011	8.38239	17.9301	114.549	3.77194
16	1	2	36	5302	1	187	vowels	exaggerated	22	187	0	2	3	1	397.535	1120.86	2225.64	2697.19	804.016	7.26868	21.7657	97.7084	3.30458
16	1	2	36	5308	2	158	vowels	exaggerated	22	171	13	6	3	1	580.824	1727.29	3036.01	4076.06	1177.98	9.53433	14.8559	179.949	5.39223
16	1	2	36	5310	1	174.5	vowels	exaggerated	14	187	12.5	7	2	0	465.063	1322.92	2413.81	3485.94	973.916	8.3696	17.9687	99.3721	3.35181
16	1	2	36	5313	2	163	vowel	exaggerated	26	171	8	4	3	1	537.447	1494.38	2803.94	3940.31	1110.06	9.16384	15.7649	194.255	5.71193
16	1	2	36	5319	2	159	vowels	exaggerated	6	162	3	1	2	0	621.89	1669.51						226.272	6.38989
16	1	2	36	5326	2	167	vowels	exaggerated	11	163	-4	-11	2	0	563.83	1706.02	3098.96	4105.83	1188.51	9.59034	14.7243	192.961	5.68345
16	1	2	36	5329	2	163	vowels	exaggerated	20	172	9	2	3	1	502.791	1588.42	2961.31	3840.56	1118.06	9.20834	15.6521	192.028	5.66287
16	1	2	36	5338	2	163	vowels	exaggerated	4	157	-6	-3	2	0	596.431	1896.83	3063.06	4149.61	1205.94	9.68221	14.5115	198.305	5.80046
16	1	2	36	5409	1	184	vowels	exaggerated	28	179	-5	13	3	1	464.822	1319.26	2320.86	3207.27	916.139	8.00981	19.1019	123.854	4.02044
16	1	2	36	5410	1	175	vowels	exaggerated	25	180	5	10	2	0	417.092	1442.49	2481.85	3592.08	1007.1	8.56994	17.3765	107.61	3.58221
16	1	2	36	5428	1	185	vowels	exaggerated	17	186	1	-1	3	1	441.191	1334.2	2765.26	3352.17	993.697	8.48955	17.611	90.1223	3.08612
16	1	2	36	5429	1	172	vowel	exaggerated	11	170	-2	2	2	0	519.364	1503.89	2786.62	3493.37	1033.75	8.72759	16.9286	137.867	4.38255
16	1	2	36	5434	2	170	vowels	exaggerated	3	169	-1	0	2	0	620.417	1762.8	3095.48	4143.13	1199.72	9.64952	14.5868	219.759	6.25592
16	1	2	36	5491	1	180	vowels	exaggerated	6	183	3	-4	2	0	452.233	1355.12	2536.52	3185.88	940.508	8.16331	18.607	88.0941	3.02683
16	1	2	36	5492	1	187	vowels	exaggerated	29	181	-6	10	3	1	481.965	1382.61	2526.98	3358.62	970.834	8.35077	18.0257	122.554	3.98611
16	1	2	36	5498	2	159	vowels	exaggerated	19	175	16	-1	2	0	665.51	1840.5	2986.63	4068.8	1180.99	9.55039	14.818	195.885	5.74766
16	1	2	36	5508	2	166.5	vowels	exaggerated	25	175	8.5	19	2	0	605.197	1645.01	2977.46	3991.12	1151.56	9.39212	15.1968	256.169	6.98121
16	1	2	36	5517	2	169.5	vowels	exaggerated	23	168	-1.5	11	3	1	562.089	1613.07	2976.07	4047.53	1157.49	9.42424	15.119	177.891	5.34532
16	1	2	36	5522	1	182	vowels	exaggerated	19	182	0	8	2	0	508.621	1448.11	2440.99	3246.31	947.193	8.20497	18.4756	126.635	4.09344
16	1	2	36	5300	1	179	vowels	attenuated	2	170	-9	-9	2	0	448.057	1478.51	2556.34	3789.34	1052.16	8.83484	16.6325	125.818	4.07204
16	1	2	36	5302	1	187	vowels	attenuated	21	186	-1	1	2	0	514.264	1522.38	2821.56	3618.86	1060.03	8.8803	16.509	112.093	3.70521
16	1	2	36	5308	2	158	vowels	attenuated	5	156	-2	-9	2	0	576.293	1822.65	3021.22	4199.86	1203.56	9.66971	14.5402	224.594	6.35556
16	1	2	36	5310	1	174.5	vowels	attenuated	18	177	2.5	-3	1	1	437.19	1447.31	2499.84	3665.8	1022.36	8.66051	17.1173	100.675	3.38862
16	1	2	36	5313	2	163	vowels	attenuated	15	151	-12	-16	2	0	649.187	1703.12	2975.99					264.248	7.13475
16	1	2	36	5319	2	159	vowels	attenuated	2	159	0	-2	2	0	554.867	1705.11	3018.77	4063.95	1171.71	9.50079	14.9355	215.527	6.16783
16	1	2	36	5326	2	167	vowels	attenuated	7	158	-9	-16	1	1	602.206	1754	3139.13	4136.01	1202.66	9.66502	14.551	218.489	6.22958
16	1	2	36	5329	2	163	vowels	attenuated	9	151	-12	-19	3	0	517.203	1974.19	3334.84	4387.01	1281.5	10.0691	13.6559	236.465	6.59576
16	1	2	36	5338	2	163	vowels	attenuated	8	171	8	11	2	0	534.537	1951.13	3056.33	4333.79	1238.24	9.84984	14.133	196.139	5.75321
16	1	2	36	5409	1	184	vowels	attenuated	10	171	-13	5	3	0	506.226	1612.25	2611.12	3647.41	1045.96	8.79889	16.731	159.631	4.91841
16	1	2	36	5410	1	175	vowels	attenuated	12	179	4	9	1	1	443.207	1650.33	2574.79	3921.39	1088.52	9.04292	16.0769	107.437	3.57743
16	1	2	36	5428	1	185	vowels	attenuated	5	173	-12	-14	2	0	476.381	1563.32	2759.89	3624.83	1055.7	8.85534	16.5766	127.891	4.12621
16	1	2	36	5429	1	172	vowels	attenuated	26	181	9	13	2	0	492.657	1527.69	2742.74	3635.74	1053.32	8.84159	16.6141	130.431	4.19214
16	1	2	36	5434	2	170	vowels	attenuated	14	159	-11	-10	2	0	551.03	1603.23	2880.67	4074.11	1149.59	9.38145	15.2228	209.706	6.04527
16	1	2	36	5491	1	180	vowels	attenuated	15	167	-13	-20	1	1	451.006	1563.97	2588.86	3560.36	1024.04	8.67046	17.0892	124.769	4.04452
16	1	2	36	5492	1	187	vowels	attenuated	8	171	-16	0	2	0	464.768	1606.28	2797.83	3536.48	1048.29	8.81239	16.6939	132.329	4.24112
16	1	2	36	5498	2	159	vowels	attenuated	21	156	-3	-20	1	1	617.69	1905.23	3062.16	4192.48	1214.08	9.7248	14.4142	206.414	5.97525
16	1	2	36	5508	2	166.5	vowels	attenuated	24	150	-16.5	-6	1	1	638.17	1927.66	3041	3977.15	1177.77	9.53319	14.8586	273.441	7.30643
16	1	2	36	5517	2	169.5	vowels	attenuated	18	162	-7.5	5	2	0	590.905	1806.64	3338.61	4295.06	1256.41	9.94266	13.9286	212.669	6.10786
16	1	2	36	5522	1	182	vowels	attenuated	24	168	-14	-6	1	1	503.408	1580.64	2578.71	3591.07	1030.39	8.70784	16.9839	141.796	4.48159
17	1	1	26	5300	1	179	vowels	honest	16	179	0		2	1	537.058	1879.84	3234.21	4298.79	1248.55	9.90263	14.0163	182.318	5.44593
17	1	1	26	5302	1	187	vowels	honest	4	181	-6		2	1	483.926	1470.97	2669.47	3300.73	984.507	8.43402	17.7754	110.783	3.66946
17	1	1	26	5303	1	175	vowels	honest	5	162	-13		1	0	566.334	1871.42	2723.97	3702.25	1088.48	9.0427	16.0774	123.721	4.01693
17	1	1	26	5310	1	174.5	vowels	honest	15	182	7.5		1	0	470.099	1386.75	2593.78	3638.87	1025.51	8.67911	17.0647	100.606	3.3867
17	1	1	26	5319	2	159	vowels	honest	17	169	10		3	0	614.819	1652.2	3008.95	4297.6	1207.13	9.68844	14.4972	218.291	6.22546
17	1	1	26	5320	2	166	vowels	honest	4	158	-8		2	1	701.589	1866.11	3300.21	4160.59	1236.31	9.83993	14.155	243.289	6.73107
17	1	1	26	5323	1	186	vowels	honest	2	186	0		3	0	424.361	1407.61	2446.58	3329.52	956.826	8.26467	18.2896	103.137	3.45781
17	1	1	26	5326	2	167	vowels	honest	21	170	3		2	1	570.978	1654.21	2978.46	3934.73	1142.12	9.34074	15.3224	192.175	5.6661
17	1	1	26	5329	2	163	vowels	honest	0	158	-5		2	1	577.083	1855	3146.01	4071.26	1199.31	9.64738	14.5917	187.795	5.56892
17	1	1	26	5334	2	164	vowels	honest	20	160	-4		3	0	514.78	1736.99	2951.03	4152.55	1179.73	9.54368	14.8339	196.774	5.76709
17	1	1	26	5386	2	185	vowels	honest	16	167	-18		1	0	608.917	1757	2843.17	4066.93	1156.29	9.41778	15.1346	249.322	6.84908
17	1	1	26	5390	2	154	vowels	honest	15	168	14		1	0	553.421	1752.1	3076.39	4395.05	1237.07	9.84384	14.1463	190.203	5.62248
17	1	1	26	5410	1	175	vowels	honest	27	180	5		2	1	458.819	1505.88						112.866	3.72627
17	1	1	26	5411	1	175	vowels	honest	14	179	4		2	1	513.96	1505.58	2709.98	3844.78	1083.19	9.01274	16.1559	137.037	4.36148
17	1	1	26	5420	2	163	vowels	honest	24	158	-5		1	0	614.802	1984.98	3039.48	4238.94	1224.76	9.78027	14.2886	242.411	6.71376
17	1	1	26	5424	2	147	vowels	honest	8	160	13		2	1	583.185	1878.16	3057.79	4506.75	1263.19	9.977	13.8539	242.729	6.72003
17	1	1	26	5428	1	185	vowels	honest	1	173	-12		2	1	490.439	1482.57	2800.32	3498.21	914.499	7.99939	19.1362	113.632	3.74709
17	1	1	26	5491	1	180	vowels	honest	21	182	2		1	0	490.868	1517.18	2610.36	3645.97	1038.48	8.75523	16.8516	98.6114	3.33025
17	1	1	26	5492	1	187	vowels	honest	7	181	-6		2	1	609.296	1542.89	2675.01	3565.5	1037.42	8.74904	16.8688	126.242	4.08316
17	1	1	26	5498	2	159	vowels	honest	7	170	11		2	1	704.067	1878.56	3004.08	4010.74	1177.03	9.52926	14.8679	196.425	5.75946
17	1	1	26	5300	1	179	vowels	exaggerated	24	185	6	6	2	0	465.386	1422.11	2379.75	3480.29	976.011	8.38239	17.9301	114.549	3.77194
17	1	1	26	5302	1	187	vowels	exaggerated	12	198	11	17	3	1	397.535	1120.86	2225.64	2697.19	804.016	7.26868	21.7657	97.7084	3.30458
17	1	1	26	5303	1	175	vowels	exaggerated	20	180	5	18	2	0	535.336	1615.24	2532.69	3337.29	985.846	8.44213	17.7513	118.921	3.88953
17	1	1	26	5310	1	174.5	vowels	exaggerated	11	181	6.5	-1	3	1	465.063	1322.92	2413.81	3485.94	973.916	8.3696	17.9687	99.3721	3.35181
17	1	1	26	5319	2	159	vowels	exaggerated	26	160	1	-9	3	1	621.89	1669.51						226.272	6.38989
17	1	1	26	5320	2	166	vowels	exaggerated	14	170	4	12	1	0	708.567	1896.76	3207.84					229.526	6.4561
17	1	1	26	5323	1	186	vowels	exaggerated	28	185	-1	-1	3	1	461.665	1360.67	2430.37	3180.2	850.751	7.58478	20.5701	118.219	3.87073
17	1	1	26	5326	2	167	vowels	exaggerated	1	168	1	-2	2	0	563.83	1706.02	3098.96	4105.83	1188.51	9.59034	14.7243	192.961	5.68345
17	1	1	26	5329	2	163	vowels	exaggerated	6	180	17	22	3	1	502.791	1588.42	2961.31	3840.56	1118.06	9.20834	15.6521	192.028	5.66287
17	1	1	26	5334	2	164	vowels	exaggerated	19	170	6	10	3	1	478.873	1586.5	2791.56	3898.78	1106.85	9.14593	15.8106	173.057	5.2342
17	1	1	26	5386	2	185	vowels	exaggerated	22	170	-15	3	3	1	587.457	1722.49	2899.04	4120.29	1168.86	9.48552	14.9718	234.913	6.5647
17	1	1	26	5390	2	154	vowels	exaggerated	9	175	21	7	3	1	560.169	1641.31	2953.72	4286.14	1196.56	9.63291	14.6252	180.461	5.40385
17	1	1	26	5410	1	175	vowels	exaggerated	29	179	4	-1	2	0	417.092	1442.49	2481.85	3592.08	1007.1	8.56994	17.3765	107.61	3.58221
17	1	1	26	5411	1	175	vowels	exaggerated	9	180	5	1	3	1	483.034	1323.04	2463.51	3460.95	976.103	8.38294	17.9284	109.744	3.64096
17	1	1	26	5420	2	163	vowels	exaggerated	18	156	-7	-2	1	0	622.541	1840.37	3313.42	4422.01	1277.73	10.0503	13.6961	230.539	6.47662
17	1	1	26	5424	2	147	vowels	exaggerated	5	171	24	11	3	1	557.089	1598.39	2721.9	4177.32	1147.69	9.37111	15.248	250.912	6.87992
17	1	1	26	5428	1	185	vowels	exaggerated	6	198	13	25	3	1	441.191	1334.2	2765.26	3352.17	993.697	8.48955	17.611	90.1223	3.08612
17	1	1	26	5491	1	180	vowels	exaggerated	3	193	13	11	2	0	452.233	1355.12	2536.52	3185.88	940.508	8.16331	18.607	88.0941	3.02683
17	1	1	26	5492	1	187	vowels	exaggerated	26	179	-8	-2	3	1	481.965	1382.61	2526.98	3358.62	970.834	8.35077	18.0257	122.554	3.98611
17	1	1	26	5498	2	159	vowels	exaggerated	25	168	9	-2	2	0	665.51	1840.5	2986.63	4068.8	1180.99	9.55039	14.818	195.885	5.74766
17	1	1	26	5300	1	179	vowels	attenuated	13	175	-4	-4	1	1	448.057	1478.51	2556.34	3789.34	1052.16	8.83484	16.6325	125.818	4.07204
17	1	1	26	5302	1	187	vowels	attenuated	18	179	-8	-2	2	0	514.264	1522.38	2821.56	3618.86	1060.03	8.8803	16.509	112.093	3.70521
17	1	1	26	5303	1	175	vowels	attenuated	25	171	-4	9	1	1	599.492	1828.02	2908.16	3930.93	1146.21	9.36306	15.2677	149.552	4.67408
17	1	1	26	5310	1	174.5	vowels	attenuated	22	172	-2.5	-10	1	1	437.19	1447.31	2499.84	3665.8	1022.36	8.66051	17.1173	100.675	3.38862
17	1	1	26	5319	2	159	vowels	attenuated	10	149	-10	-20	1	1	554.867	1705.11	3018.77	4063.95	1171.71	9.50079	14.9355	215.527	6.16783
17	1	1	26	5320	2	166	vowels	attenuated	29	144	-22	-14	2	0	609.121	1809.88	3227.64	4345.49	1252.27	9.9216	13.9746	228.445	6.43417
17	1	1	26	5323	1	186	vowel	attenuated	10	177	-9	-9	2	0	399.993	1479.54	2539.79	3625.7	1021.84	8.65748	17.1259	101.804	3.42043
17	1	1	26	5326	2	167	vowels	attenuated	3	161	-6	-9	2	0	602.206	1754	3139.13	4136.01	1202.66	9.66502	14.551	218.489	6.22958
17	1	1	26	5329	2	163	vowels	attenuated	28	158	-5	0	2	0	517.203	1974.19	3334.84	4387.01	1281.5	10.0691	13.6559	236.465	6.59576
17	1	1	26	5334	2	164	vowels	attenuated	23	171	7	11	1	1	560.273	1817.02	3097.3	4379.97	1241.85	9.86835	14.0919	224.63	6.35629
17	1	1	26	5386	2	185	vowels	attenuated	12	171	-14	4	3	0	590.434	1828.91	2934.27					248.407	6.83127
17	1	1	26	5390	2	154	vowels	attenuated	27	157	3	-11	2	0	580.881	1784.19	3115.2	4418.05	1248.47	9.90223	14.0171	202.823	5.89824
17	1	1	26	5410	1	175	vowels	attenuated	8	165	-10	-15	1	1	443.207	1650.33	2574.79	3921.39	1088.52	9.04292	16.0769	107.437	3.57743
17	1	1	26	5411	1	175	vowels	attenuated	23	182	7	3	2	0	555.244	1550.59	2723.66	3853.27	1090.43	9.05373	16.0487	133.125	4.2616
17	1	1	26	5420	2	163	vowels	attenuated	11	160	-3	2	1	1	554.633	2043.41	3513.46					242.734	6.72012
17	1	1	26	5424	2	147	vowels	attenuated	13	144	-3	-16	1	1	622.049	1922.16	3134.1	4479.78	1271.85	10.0207	13.7595	315.759	8.05823
17	1	1	26	5428	1	185	vowels	attenuated	17	182	-3	9	1	1	476.381	1563.32	2759.89	3624.83	1055.7	8.85534	16.5766	127.891	4.12621
17	1	1	26	5491	1	180	vowels	attenuated	0	163	-17	-19	1	1	451.006	1563.97	2588.86	3560.36	1024.04	8.67046	17.0892	124.769	4.04452
17	1	1	26	5492	1	187	vowels	attenuated	19	177	-10	-4	1	1	464.768	1606.28	2797.83	3536.48	1048.29	8.81239	16.6939	132.329	4.24112
17	1	1	26	5498	2	159	vowels	attenuated	2	153	-6	-17	2	0	617.69	1905.23	3062.16	4192.48	1214.08	9.7248	14.4142	206.414	5.97525
18	1	2	38	5254	2	165	vowels	honest	28	170	5		2	1	537.058	1879.84	3234.21	4298.79	1248.55	9.90263	14.0163	182.318	5.44593
18	1	2	38	5301	1	177	vowels	honest	18	181	4		2	1	447.11	1372.8	2557.61	3700.2	1029.88	8.70485	16.9923	95.038	3.22826
18	1	2	38	5303	1	175	vowels	honest	19	170	-5		2	1	566.334	1871.42	2723.97	3702.25	1088.48	9.0427	16.0774	123.721	4.01693
18	1	2	38	5313	2	163	vowels	honest	1	160	-3		3	0	650.214	1662.67	3019.41	4145.25	1184.57	9.56942	14.7733	226.236	6.38917
18	1	2	38	5319	2	159	vowels	honest	27	157	-2		1	0	614.819	1652.2	3008.95	4297.6	1207.13	9.68844	14.4972	218.291	6.22546
18	1	2	38	5323	1	186	vowels	honest	5	180	-6		2	1	424.361	1407.61	2446.58	3329.52	956.826	8.26467	18.2896	103.137	3.45781
18	1	2	38	5326	2	167	vowels	honest	25	167	0		2	1	570.978	1654.21	2978.46	3934.73	1142.12	9.34074	15.3224	192.175	5.6661
18	1	2	38	5329	2	163	vowels	honest	3	167	4		2	1	577.083	1855	3146.01	4071.26	1199.31	9.64738	14.5917	187.795	5.56892
18	1	2	38	5338	2	163	vowels	honest	29	161	-2		2	1	595.076	1903.62	3052.77	4279.77	1226.86	9.79118	14.264	196.972	5.77142
18	1	2	38	5402	1	187	vowels	honest	4	173	-14		2	1	475.864	1406.2	2550.9	3471.68	994.065	8.49177	17.6045	130.072	4.18287
18	1	2	38	5409	1	184	vowels	honest	24	181	-3		2	1	527.172	1545.7	2457.62	3357.51	975.118	8.37694	17.9465	126.688	4.09483
18	1	2	38	5426	2	173	vowels	honest	9	169	-4		2	1	608.642	1679.78	2799.98	3826.77	1105.6	9.13896	15.8285	231.482	6.49568
18	1	2	38	5430	1	178	vowels	honest	10	178	0		2	1	468.86	1523.78	2502.37	3539.85	1007.88	8.57457	17.3632	115.051	3.78552
18	1	2	38	5440	2	169	vowels	honest	23	168	-1		2	1	630.377	1707.16	2891.89	4042.14	1154.91	9.4103	15.1527	228.824	6.44186
18	1	2	38	5491	1	180	vowels	honest	27	180	0		2	1	490.868	1517.18	2610.36	3645.97	1038.48	8.75523	16.8516	98.6114	3.33025
18	1	2	38	5492	1	187	vowels	honest	23	181	-6		2	1	609.296	1542.89	2675.01	3565.5	1037.42	8.74904	16.8688	126.242	4.08316
18	1	2	38	5498	2	159	vowels	honest	26	157	-2		2	1	704.067	1878.56	3004.08	4010.74	1177.03	9.52926	14.8679	196.425	5.75946
18	1	2	38	5503	1	183	vowels	honest	20	172	-11		2	1	488.624	1575.31	2616.36	3800.17	1068.99	8.93177	16.3706	96.8376	3.27976
18	1	2	38	5504	1	173	vowels	honest	17	183	10		2	1	483.992	1343.58	2420.91	3508.92	922.185	8.04814	18.9767	125.155	4.05465
18	1	2	38	5517	2	169.5	vowels	honest	21	159	-10.5		2	1	606.907	1837.2	3159.04	4213.43	1223.99	9.77631	14.2975	218.278	6.22518
18	1	2	38	5254	2	165	vowels	exaggerated	13	171	6	1	3	1	640.982	1756.44						169.218	5.145
18	1	2	38	5301	1	177	vowels	exaggerated	13	186	9	5	3	1	422.299	1255.05	2503.89	3451.05	972.959	8.36376	17.9864	91.6171	3.12957
18	1	2	38	5303	1	175	vowels	exaggerated	22	170	-5	0	2	0	535.336	1615.24	2532.69	3337.29	985.846	8.44213	17.7513	118.921	3.88953
18	1	2	38	5313	2	163	vowel	exaggerated	6	175	12	15	3	1	537.447	1494.38	2803.94	3940.31	1110.06	9.16384	15.7649	194.255	5.71193
18	1	2	38	5319	2	159	vowels	exaggerated	20	161	2	4	1	0	621.89	1669.51						226.272	6.38989
18	1	2	38	5323	1	186	vowels	exaggerated	1	184	-2	4	3	1	461.665	1360.67	2430.37	3180.2	850.751	7.58478	20.5701	118.219	3.87073
18	1	2	38	5326	2	167	vowels	exaggerated	12	159	-8	-8	1	0	563.83	1706.02	3098.96	4105.83	1188.51	9.59034	14.7243	192.961	5.68345
18	1	2	38	5329	2	163	vowels	exaggerated	16	168	5	1	2	0	502.791	1588.42	2961.31	3840.56	1118.06	9.20834	15.6521	192.028	5.66287
18	1	2	38	5338	2	163	vowels	exaggerated	5	168	5	7	2	0	596.431	1896.83	3063.06	4149.61	1205.94	9.68221	14.5115	198.305	5.80046
18	1	2	38	5402	1	187	vowels	exaggerated	12	180	-7	7	2	0	469.826	1357	2343.75	3018.96	890.293	7.84414	19.6564	126.739	4.09614
18	1	2	38	5409	1	184	vowels	exaggerated	26	183	-1	2	3	1	464.822	1319.26	2320.86	3207.27	916.139	8.00981	19.1019	123.854	4.02044
18	1	2	38	5426	2	173	vowels	exaggerated	22	172	-1	3	3	1	597.715	1615.17	2851.58	3865.14	1113.26	9.1817	15.7195	220.009	6.2611
18	1	2	38	5430	1	178	vowels	exaggerated	21	192	14	14	3	1	414.516	1341.56	2342.24	3376.15	947.224	8.20517	18.475	103.648	3.47211
18	1	2	38	5440	2	169	vowels	exaggerated	17	167	-2	-1	2	0	523.663	1631.49	2816.29	4121.68	1151.22	9.39031	15.2012	200.122	5.83992
18	1	2	38	5491	1	180	vowels	exaggerated	25	188	8	8	3	1	452.233	1355.12	2536.52	3185.88	940.508	8.16331	18.607	88.0941	3.02683
18	1	2	38	5492	1	187	vowels	exaggerated	28	184	-3	3	2	0	481.965	1382.61	2526.98	3358.62	970.834	8.35077	18.0257	122.554	3.98611
18	1	2	38	5498	2	159	vowels	exaggerated	0	156	-3	-1	2	0	665.51	1840.5	2986.63	4068.8	1180.99	9.55039	14.818	195.885	5.74766
18	1	2	38	5503	1	183	vowels	exaggerated	15	189	6	17	2	0	505.843	1496.54	2458.26	3243.29	952.138	8.23566	18.3797	95.2389	3.23403
18	1	2	38	5504	1	173	vowels	exaggerated	8	183	10	0	2	0	490.653	1371.45	2497	3541.43	997.143	8.51028	17.5501	126.83	4.09852
18	1	2	38	5517	2	169.5	vowels	exaggerated	14	167	-2.5	8	2	0	562.089	1613.07	2976.07	4047.53	1157.49	9.42424	15.119	177.891	5.34532
18	1	2	38	5254	2	165	vowels	attenuated	24	168	3	-2	2	0	537.202	1832.41	3387.25	4387.82	1278.22	10.0527	13.6909	195.574	5.74086
18	1	2	38	5301	1	177	vowels	attenuated	14	171	-6	-10	1	1	484.777	1548.99	2598.06	3799.79	1064.77	8.9076	16.4354	109.657	3.63859
18	1	2	38	5303	1	175	vowels	attenuated	11	166	-9	-4	2	0	599.492	1828.02	2908.16	3930.93	1146.21	9.36306	15.2677	149.552	4.67408
18	1	2	38	5313	2	163	vowels	attenuated	11	162	-1	2	3	0	649.187	1703.12	2975.99					264.248	7.13475
18	1	2	38	5319	2	159	vowels	attenuated	18	156	-3	-1	1	1	554.867	1705.11	3018.77	4063.95	1171.71	9.50079	14.9355	215.527	6.16783
18	1	2	38	5323	1	186	vowel	attenuated	3	165	-21	-15	1	1	399.993	1479.54	2539.79	3625.7	1021.84	8.65748	17.1259	101.804	3.42043
18	1	2	38	5326	2	167	vowels	attenuated	2	151	-16	-16	2	0	602.206	1754	3139.13	4136.01	1202.66	9.66502	14.551	218.489	6.22958
18	1	2	38	5329	2	163	vowels	attenuated	4	156	-7	-11	1	1	517.203	1974.19	3334.84	4387.01	1281.5	10.0691	13.6559	236.465	6.59576
18	1	2	38	5338	2	163	vowels	attenuated	10	159	-4	-2	1	1	534.537	1951.13	3056.33	4333.79	1238.24	9.84984	14.133	196.139	5.75321
18	1	2	38	5402	1	187	vowels	attenuated	6	178	-9	5	1	1	487.332	1432.4						131.544	4.22091
18	1	2	38	5409	1	184	vowels	attenuated	16	167	-17	-14	3	0	506.226	1612.25	2611.12	3647.41	1045.96	8.79889	16.731	159.631	4.91841
18	1	2	38	5426	2	173	vowels	attenuated	8	171	-2	2	3	0	632.531	1695.39	2971.83	3933.7	1145.57	9.35954	15.2763	254.112	6.94171
18	1	2	38	5430	1	178	vowels	attenuated	0	164	-14	-14	1	1	489.295	1537.09	2451.4	3605.52	1014.2	8.61216	17.2551	130.884	4.20386
18	1	2	38	5440	2	169	vowels	attenuated	19	163	-6	-5	2	0	552.08	1741.1	2939.9	4202.44	1187.9	9.58711	14.7318	257.105	6.99913
18	1	2	38	5491	1	180	vowels	attenuated	29	171	-9	-9	1	1	451.006	1563.97	2588.86	3560.36	1024.04	8.67046	17.0892	124.769	4.04452
18	1	2	38	5492	1	187	vowels	attenuated	2	168	-19	-13	2	0	464.768	1606.28	2797.83	3536.48	1048.29	8.81239	16.6939	132.329	4.24112
18	1	2	38	5498	2	159	vowels	attenuated	7	153	-6	-4	1	1	617.69	1905.23	3062.16	4192.48	1214.08	9.7248	14.4142	206.414	5.97525
18	1	2	38	5503	1	183	vowels	attenuated	7	167	-16	-5	1	1	418.958	1602.28	2620.76	3751.91	1061.74	8.89013	16.4824	107.306	3.57379
18	1	2	38	5504	1	173	vowels	attenuated	9	179	6	-4	2	0	452.549	1342.83	2425.06					112.914	3.7276
18	1	2	38	5517	2	169.5	vowels	attenuated	15	156	-13.5	-3	3	0	590.905	1806.64	3338.61	4295.06	1256.41	9.94266	13.9286	212.669	6.10786
19	1	2	34	5300	1	179	vowels	honest	19	183	4		2	1	537.058	1879.84	3234.21	4298.79	1248.55	9.90263	14.0163	182.318	5.44593
19	1	2	34	5303	1	175	vowels	honest	0	173	-2		1	0	566.334	1871.42	2723.97	3702.25	1088.48	9.0427	16.0774	123.721	4.01693
19	1	2	34	5310	1	174.5	vowels	honest	26	175	0.5		1	0	470.099	1386.75	2593.78	3638.87	1025.51	8.67911	17.0647	100.606	3.3867
19	1	2	34	5320	2	166	vowels	honest	19	159	-7		1	0	701.589	1866.11	3300.21	4160.59	1236.31	9.83993	14.155	243.289	6.73107
19	1	2	34	5329	2	163	vowels	honest	8	171	8		2	1	577.083	1855	3146.01	4071.26	1199.31	9.64738	14.5917	187.795	5.56892
19	1	2	34	5334	2	164	vowels	honest	22	176	12		3	0	514.78	1736.99	2951.03	4152.55	1179.73	9.54368	14.8339	196.774	5.76709
19	1	2	34	5338	2	163	vowels	honest	28	160	-3		2	1	595.076	1903.62	3052.77	4279.77	1226.86	9.79118	14.264	196.972	5.77142
19	1	2	34	5386	2	185	vowels	honest	9	167	-18		2	1	608.917	1757	2843.17	4066.93	1156.29	9.41778	15.1346	249.322	6.84908
19	1	2	34	5402	1	187	vowels	honest	10	179	-8		1	0	475.864	1406.2	2550.9	3471.68	994.065	8.49177	17.6045	130.072	4.18287
19	1	2	34	5420	2	163	vowels	honest	25	152	-11		1	0	614.802	1984.98	3039.48	4238.94	1224.76	9.78027	14.2886	242.411	6.71376
19	1	2	34	5424	2	147	vowels	honest	3	162	15		2	1	583.185	1878.16	3057.79	4506.75	1263.19	9.977	13.8539	242.729	6.72003
19	1	2	34	5429	1	172	vowels	honest	13	181	9		1	0	502.294	1538.49	2436.71	3603.55	1012.53	8.60225	17.2835	131.997	4.23259
19	1	2	34	5430	1	178	vowels	honest	27	180	2		2	1	468.86	1523.78	2502.37	3539.85	1007.88	8.57457	17.3632	115.051	3.78552
19	1	2	34	5491	1	180	vowels	honest	16	181	1		2	1	490.868	1517.18	2610.36	3645.97	1038.48	8.75523	16.8516	98.6114	3.33025
19	1	2	34	5498	2	159	vowels	honest	23	169	10		2	1	704.067	1878.56	3004.08	4010.74	1177.03	9.52926	14.8679	196.425	5.75946
19	1	2	34	5500	1	168	vowels	honest	14	186	18		2	1	495.226	1398.9	2623.87	3380.43	987.483	8.45205	17.7218	88.9123	3.05079
19	1	2	34	5503	1	183	vowels	honest	6	185	2		2	1	488.624	1575.31	2616.36	3800.17	1068.99	8.93177	16.3706	96.8376	3.27976
19	1	2	34	5508	2	166.5	vowels	honest	2	162	-4.5		2	1	658.829	1883.54	3134.16	4150.64	1215.11	9.73017	14.4019	235.999	6.58644
19	1	2	34	5517	2	169.5	vowels	honest	10	167	-2.5		2	1	606.907	1837.2	3159.04	4213.43	1223.99	9.77631	14.2975	218.278	6.22518
19	1	2	34	5522	1	182	vowels	honest	11	181	-1		1	0	520.89	1516.42	2479.76	3435.98	988.59	8.45874	17.702	129.38	4.16493
19	1	2	34	5300	1	179	vowels	exaggerated	24	183	4	0	3	1	465.386	1422.11	2379.75	3480.29	976.011	8.38239	17.9301	114.549	3.77194
19	1	2	34	5303	1	175	vowels	exaggerated	4	180	5	7	2	0	535.336	1615.24	2532.69	3337.29	985.846	8.44213	17.7513	118.921	3.88953
19	1	2	34	5310	1	174.5	vowels	exaggerated	22	182	7.5	7	3	1	465.063	1322.92	2413.81	3485.94	973.916	8.3696	17.9687	99.3721	3.35181
19	1	2	34	5320	2	166	vowels	exaggerated	27	152	-14	-7	1	0	708.567	1896.76	3207.84					229.526	6.4561
19	1	2	34	5329	2	163	vowels	exaggerated	18	179	16	8	3	1	502.791	1588.42	2961.31	3840.56	1118.06	9.20834	15.6521	192.028	5.66287
19	1	2	34	5334	2	164	vowels	exaggerated	24	178	14	2	3	1	478.873	1586.5	2791.56	3898.78	1106.85	9.14593	15.8106	173.057	5.2342
19	1	2	34	5338	2	163	vowels	exaggerated	6	160	-3	0	2	0	596.431	1896.83	3063.06	4149.61	1205.94	9.68221	14.5115	198.305	5.80046
19	1	2	34	5386	2	185	vowels	exaggerated	4	174	-11	7	2	0	587.457	1722.49	2899.04	4120.29	1168.86	9.48552	14.9718	234.913	6.5647
19	1	2	34	5402	1	187	vowels	exaggerated	2	185	-2	6	3	1	469.826	1357	2343.75	3018.96	890.293	7.84414	19.6564	126.739	4.09614
19	1	2	34	5420	2	163	vowels	exaggerated	5	162	-1	10	1	0	622.541	1840.37	3313.42	4422.01	1277.73	10.0503	13.6961	230.539	6.47662
19	1	2	34	5424	2	147	vowels	exaggerated	1	168	21	6	2	0	557.089	1598.39	2721.9	4177.32	1147.69	9.37111	15.248	250.912	6.87992
19	1	2	34	5429	1	172	vowel	exaggerated	29	176	4	-5	2	0	519.364	1503.89	2786.62	3493.37	1033.75	8.72759	16.9286	137.867	4.38255
19	1	2	34	5430	1	178	vowels	exaggerated	18	183	5	3	3	1	414.516	1341.56	2342.24	3376.15	947.224	8.20517	18.475	103.648	3.47211
19	1	2	34	5491	1	180	vowels	exaggerated	12	190	10	9	3	1	452.233	1355.12	2536.52	3185.88	940.508	8.16331	18.607	88.0941	3.02683
19	1	2	34	5498	2	159	vowels	exaggerated	15	169	10	0	2	0	665.51	1840.5	2986.63	4068.8	1180.99	9.55039	14.818	195.885	5.74766
19	1	2	34	5500	1	168	vowels	exaggerated	20	189	21	3	3	1	490.114	1322.77	2475.99	3195.93	933.569	8.11987	18.7453	83.3535	2.88676
19	1	2	34	5503	1	183	vowels	exaggerated	28	183	0	-2	3	1	505.843	1496.54	2458.26	3243.29	952.138	8.23566	18.3797	95.2389	3.23403
19	1	2	34	5508	2	166.5	vowels	exaggerated	29	176	9.5	14	3	1	605.197	1645.01	2977.46	3991.12	1151.56	9.39212	15.1968	256.169	6.98121
19	1	2	34	5517	2	169.5	vowels	exaggerated	11	177	7.5	10	2	0	562.089	1613.07	2976.07	4047.53	1157.49	9.42424	15.119	177.891	5.34532
19	1	2	34	5522	1	182	vowels	exaggerated	9	188	6	7	2	0	508.621	1448.11	2440.99	3246.31	947.193	8.20497	18.4756	126.635	4.09344
19	1	2	34	5300	1	179	vowels	attenuated	7	184	5	1	1	1	448.057	1478.51	2556.34	3789.34	1052.16	8.83484	16.6325	125.818	4.07204
19	1	2	34	5303	1	175	vowels	attenuated	15	170	-5	-3	1	1	599.492	1828.02	2908.16	3930.93	1146.21	9.36306	15.2677	149.552	4.67408
19	1	2	34	5310	1	174.5	vowels	attenuated	3	175	0.5	0	1	1	437.19	1447.31	2499.84	3665.8	1022.36	8.66051	17.1173	100.675	3.38862
19	1	2	34	5320	2	166	vowels	attenuated	21	150	-16	-9	1	1	609.121	1809.88	3227.64	4345.49	1252.27	9.9216	13.9746	228.445	6.43417
19	1	2	34	5329	2	163	vowels	attenuated	20	152	-11	-19	2	0	517.203	1974.19	3334.84	4387.01	1281.5	10.0691	13.6559	236.465	6.59576
19	1	2	34	5334	2	164	vowels	attenuated	16	162	-2	-14	2	0	560.273	1817.02	3097.3	4379.97	1241.85	9.86835	14.0919	224.63	6.35629
19	1	2	34	5338	2	163	vowels	attenuated	14	156	-7	-4	2	0	534.537	1951.13	3056.33	4333.79	1238.24	9.84984	14.133	196.139	5.75321
19	1	2	34	5386	2	185	vowels	attenuated	26	170	-15	3	2	0	590.434	1828.91	2934.27					248.407	6.83127
19	1	2	34	5402	1	187	vowels	attenuated	21	178	-9	-1	1	1	487.332	1432.4						131.544	4.22091
19	1	2	34	5420	2	163	vowels	attenuated	13	155	-8	3	1	1	554.633	2043.41	3513.46					242.734	6.72012
19	1	2	34	5424	2	147	vowels	attenuated	0	155	8	-7	1	1	622.049	1922.16	3134.1	4479.78	1271.85	10.0207	13.7595	315.759	8.05823
19	1	2	34	5429	1	172	vowels	attenuated	8	177	5	-4	2	0	492.657	1527.69	2742.74	3635.74	1053.32	8.84159	16.6141	130.431	4.19214
19	1	2	34	5430	1	178	vowels	attenuated	23	175	-3	-5	2	0	489.295	1537.09	2451.4	3605.52	1014.2	8.61216	17.2551	130.884	4.20386
19	1	2	34	5491	1	180	vowels	attenuated	5	167	-13	-14	1	1	451.006	1563.97	2588.86	3560.36	1024.04	8.67046	17.0892	124.769	4.04452
19	1	2	34	5498	2	159	vowels	attenuated	17	159	0	-10	1	1	617.69	1905.23	3062.16	4192.48	1214.08	9.7248	14.4142	206.414	5.97525
19	1	2	34	5500	1	168	vowels	attenuated	17	184	16	-2	2	0	504.498	1516.14	2613.51	3677.28	1044.32	8.78932	16.7573	90.8715	3.10792
19	1	2	34	5503	1	183	vowels	attenuated	1	175	-8	-10	1	1	418.958	1602.28	2620.76	3751.91	1061.74	8.89013	16.4824	107.306	3.57379
19	1	2	34	5508	2	166.5	vowels	attenuated	12	155	-11.5	-7	1	1	638.17	1927.66	3041	3977.15	1177.77	9.53319	14.8586	273.441	7.30643
19	1	2	34	5517	2	169.5	vowels	attenuated	7	162	-7.5	-5	2	0	590.905	1806.64	3338.61	4295.06	1256.41	9.94266	13.9286	212.669	6.10786
19	1	2	34	5522	1	182	vowels	attenuated	25	181	-1	0	1	1	503.408	1580.64	2578.71	3591.07	1030.39	8.70784	16.9839	141.796	4.48159
20	1	1	30	5254	2	165	vowels	honest	17	168	3		3	0	537.058	1879.84	3234.21	4298.79	1248.55	9.90263	14.0163	182.318	5.44593
20	1	1	30	5301	1	177	vowels	honest	29	172	-5		2	1	447.11	1372.8	2557.61	3700.2	1029.88	8.70485	16.9923	95.038	3.22826
20	1	1	30	5302	1	187	vowels	honest	28	179	-8		3	0	483.926	1470.97	2669.47	3300.73	984.507	8.43402	17.7754	110.783	3.66946
20	1	1	30	5319	2	159	vowels	honest	6	163	4		1	0	614.819	1652.2	3008.95	4297.6	1207.13	9.68844	14.4972	218.291	6.22546
20	1	1	30	5320	2	166	vowels	honest	3	161	-5		1	0	701.589	1866.11	3300.21	4160.59	1236.31	9.83993	14.155	243.289	6.73107
20	1	1	30	5326	2	167	vowels	honest	26	163	-4		1	0	570.978	1654.21	2978.46	3934.73	1142.12	9.34074	15.3224	192.175	5.6661
20	1	1	30	5338	2	163	vowels	honest	25	163	0		2	1	595.076	1903.62	3052.77	4279.77	1226.86	9.79118	14.264	196.972	5.77142
20	1	1	30	5390	2	154	vowels	honest	22	163	9		2	1	553.421	1752.1	3076.39	4395.05	1237.07	9.84384	14.1463	190.203	5.62248
20	1	1	30	5409	1	184	vowels	honest	25	175	-9		3	0	527.172	1545.7	2457.62	3357.51	975.118	8.37694	17.9465	126.688	4.09483
20	1	1	30	5420	2	163	vowels	honest	11	163	0		2	1	614.802	1984.98	3039.48	4238.94	1224.76	9.78027	14.2886	242.411	6.71376
20	1	1	30	5428	1	185	vowels	honest	24	173	-12		1	0	490.439	1482.57	2800.32	3498.21	914.499	7.99939	19.1362	113.632	3.74709
20	1	1	30	5430	1	178	vowels	honest	5	176	-2		1	0	468.86	1523.78	2502.37	3539.85	1007.88	8.57457	17.3632	115.051	3.78552
20	1	1	30	5438	2	174	vowels	honest	23	170	-4		2	1	520.855	1667.62	2849.37	3868.18	1115.43	9.19371	15.6891	187.39	5.55987
20	1	1	30	5491	1	180	vowels	honest	0	175	-5		2	1	490.868	1517.18	2610.36	3645.97	1038.48	8.75523	16.8516	98.6114	3.33025
20	1	1	30	5492	1	187	vowels	honest	17	179	-8		2	1	609.296	1542.89	2675.01	3565.5	1037.42	8.74904	16.8688	126.242	4.08316
20	1	1	30	5498	2	159	vowels	honest	10	162	3		2	1	704.067	1878.56	3004.08	4010.74	1177.03	9.52926	14.8679	196.425	5.75946
20	1	1	30	5500	1	168	vowels	honest	4	175	7		2	1	495.226	1398.9	2623.87	3380.43	987.483	8.45205	17.7218	88.9123	3.05079
20	1	1	30	5503	1	183	vowels	honest	21	174	-9		2	1	488.624	1575.31	2616.36	3800.17	1068.99	8.93177	16.3706	96.8376	3.27976
20	1	1	30	5504	1	173	vowels	honest	10	174	1		2	1	483.992	1343.58	2420.91	3508.92	922.185	8.04814	18.9767	125.155	4.05465
20	1	1	30	5517	2	169.5	vowels	honest	28	170	0.5		2	1	606.907	1837.2	3159.04	4213.43	1223.99	9.77631	14.2975	218.278	6.22518
20	1	1	30	5254	2	165	vowels	exaggerated	16	179	14	11	3	1	640.982	1756.44						169.218	5.145
20	1	1	30	5301	1	177	vowels	exaggerated	18	181	4	9	2	0	422.299	1255.05	2503.89	3451.05	972.959	8.36376	17.9864	91.6171	3.12957
20	1	1	30	5302	1	187	vowels	exaggerated	23	186	-1	7	2	0	397.535	1120.86	2225.64	2697.19	804.016	7.26868	21.7657	97.7084	3.30458
20	1	1	30	5319	2	159	vowels	exaggerated	4	168	9	5	1	0	621.89	1669.51						226.272	6.38989
20	1	1	30	5320	2	166	vowels	exaggerated	7	164	-2	3	1	0	708.567	1896.76	3207.84					229.526	6.4561
20	1	1	30	5326	2	167	vowels	exaggerated	9	163	-4	0	2	0	563.83	1706.02	3098.96	4105.83	1188.51	9.59034	14.7243	192.961	5.68345
20	1	1	30	5338	2	163	vowels	exaggerated	27	163	0	0	2	0	596.431	1896.83	3063.06	4149.61	1205.94	9.68221	14.5115	198.305	5.80046
20	1	1	30	5390	2	154	vowels	exaggerated	1	167	13	4	2	0	560.169	1641.31	2953.72	4286.14	1196.56	9.63291	14.6252	180.461	5.40385
20	1	1	30	5409	1	184	vowels	exaggerated	2	175	-9	0	2	0	464.822	1319.26	2320.86	3207.27	916.139	8.00981	19.1019	123.854	4.02044
20	1	1	30	5420	2	163	vowels	exaggerated	14	172	9	9	3	1	622.541	1840.37	3313.42	4422.01	1277.73	10.0503	13.6961	230.539	6.47662
20	1	1	30	5428	1	185	vowels	exaggerated	19	175	-10	2	1	0	441.191	1334.2	2765.26	3352.17	993.697	8.48955	17.611	90.1223	3.08612
20	1	1	30	5430	1	178	vowels	exaggerated	27	180	2	4	2	0	414.516	1341.56	2342.24	3376.15	947.224	8.20517	18.475	103.648	3.47211
20	1	1	30	5438	2	174	vowels	exaggerated	18	166	-8	-4	2	0	472.22	1533.58	2732.42	3735.74	1068.7	8.93009	16.3751	142.571	4.50102
20	1	1	30	5491	1	180	vowels	exaggerated	26	174	-6	-1	1	0	452.233	1355.12	2536.52	3185.88	940.508	8.16331	18.607	88.0941	3.02683
20	1	1	30	5492	1	187	vowels	exaggerated	20	175	-12	-4	3	1	481.965	1382.61	2526.98	3358.62	970.834	8.35077	18.0257	122.554	3.98611
20	1	1	30	5498	2	159	vowels	exaggerated	5	173	14	11	2	0	665.51	1840.5	2986.63	4068.8	1180.99	9.55039	14.818	195.885	5.74766
20	1	1	30	5500	1	168	vowels	exaggerated	1	183	15	8	2	0	490.114	1322.77	2475.99	3195.93	933.569	8.11987	18.7453	83.3535	2.88676
20	1	1	30	5503	1	183	vowels	exaggerated	6	183	0	9	3	1	505.843	1496.54	2458.26	3243.29	952.138	8.23566	18.3797	95.2389	3.23403
20	1	1	30	5504	1	173	vowels	exaggerated	3	175	2	1	2	0	490.653	1371.45	2497	3541.43	997.143	8.51028	17.5501	126.83	4.09852
20	1	1	30	5517	2	169.5	vowels	exaggerated	20	163	-6.5	-7	2	0	562.089	1613.07	2976.07	4047.53	1157.49	9.42424	15.119	177.891	5.34532
20	1	1	30	5254	2	165	vowels	attenuated	19	164	-1	-4	2	0	537.202	1832.41	3387.25	4387.82	1278.22	10.0527	13.6909	195.574	5.74086
20	1	1	30	5301	1	177	vowels	attenuated	15	175	-2	3	2	0	484.777	1548.99	2598.06	3799.79	1064.77	8.9076	16.4354	109.657	3.63859
20	1	1	30	5302	1	187	vowels	attenuated	8	175	-12	-4	2	0	514.264	1522.38	2821.56	3618.86	1060.03	8.8803	16.509	112.093	3.70521
20	1	1	30	5319	2	159	vowels	attenuated	29	169	10	6	1	1	554.867	1705.11	3018.77	4063.95	1171.71	9.50079	14.9355	215.527	6.16783
20	1	1	30	5320	2	166	vowels	attenuated	13	159	-7	-2	2	0	609.121	1809.88	3227.64	4345.49	1252.27	9.9216	13.9746	228.445	6.43417
20	1	1	30	5326	2	167	vowels	attenuated	12	162	-5	-1	1	1	602.206	1754	3139.13	4136.01	1202.66	9.66502	14.551	218.489	6.22958
20	1	1	30	5338	2	163	vowels	attenuated	15	156	-7	-7	1	1	534.537	1951.13	3056.33	4333.79	1238.24	9.84984	14.133	196.139	5.75321
20	1	1	30	5390	2	154	vowels	attenuated	24	162	8	-1	2	0	580.881	1784.19	3115.2	4418.05	1248.47	9.90223	14.0171	202.823	5.89824
20	1	1	30	5409	1	184	vowels	attenuated	11	179	-5	4	3	0	506.226	1612.25	2611.12	3647.41	1045.96	8.79889	16.731	159.631	4.91841
20	1	1	30	5420	2	163	vowels	attenuated	0	163	0	0	2	0	554.633	2043.41	3513.46					242.734	6.72012
20	1	1	30	5428	1	185	vowels	attenuated	13	174	-11	1	2	0	476.381	1563.32	2759.89	3624.83	1055.7	8.85534	16.5766	127.891	4.12621
20	1	1	30	5430	1	178	vowels	attenuated	12	174	-4	-2	2	0	489.295	1537.09	2451.4	3605.52	1014.2	8.61216	17.2551	130.884	4.20386
20	1	1	30	5438	2	174	vowels	attenuated	2	167	-7	-3	2	0	526.912	1685.5	2887.99	3826.13	1114.43	9.18821	15.703	205.522	5.95618
20	1	1	30	5491	1	180	vowels	attenuated	7	175	-5	0	1	1	451.006	1563.97	2588.86	3560.36	1024.04	8.67046	17.0892	124.769	4.04452
20	1	1	30	5492	1	187	vowels	attenuated	22	175	-12	-4	1	1	464.768	1606.28	2797.83	3536.48	1048.29	8.81239	16.6939	132.329	4.24112
20	1	1	30	5498	2	159	vowels	attenuated	21	163	4	1	2	0	617.69	1905.23	3062.16	4192.48	1214.08	9.7248	14.4142	206.414	5.97525
20	1	1	30	5500	1	168	vowels	attenuated	16	178	10	3	1	1	504.498	1516.14	2613.51	3677.28	1044.32	8.78932	16.7573	90.8715	3.10792
20	1	1	30	5503	1	183	vowels	attenuated	14	180	-3	6	1	1	418.958	1602.28	2620.76	3751.91	1061.74	8.89013	16.4824	107.306	3.57379
20	1	1	30	5504	1	173	vowels	attenuated	9	175	2	1	1	1	452.549	1342.83	2425.06					112.914	3.7276
20	1	1	30	5517	2	169.5	vowels	attenuated	8	171	1.5	1	3	0	590.905	1806.64	3338.61	4295.06	1256.41	9.94266	13.9286	212.669	6.10786
21	1	1	22	5254	2	165	vowels	honest	8	158	-7		2	1	537.058	1879.84	3234.21	4298.79	1248.55	9.90263	14.0163	182.318	5.44593
21	1	1	22	5301	1	177	vowels	honest	4	175	-2		3	0	447.11	1372.8	2557.61	3700.2	1029.88	8.70485	16.9923	95.038	3.22826
21	1	1	22	5303	1	175	vowels	honest	28	158	-17		2	1	566.334	1871.42	2723.97	3702.25	1088.48	9.0427	16.0774	123.721	4.01693
21	1	1	22	5308	2	158	vowels	honest	21	161	3		2	1	610.458	1831.63	3283.31	4138.4	1225.97	9.78656	14.2744	202.957	5.90114
21	1	1	22	5310	1	174.5	vowels	honest	10	187	12.5		1	0	470.099	1386.75	2593.78	3638.87	1025.51	8.67911	17.0647	100.606	3.3867
21	1	1	22	5313	2	163	vowels	honest	27	171	8		2	1	650.214	1662.67	3019.41	4145.25	1184.57	9.56942	14.7733	226.236	6.38917
21	1	1	22	5319	2	159	vowels	honest	19	157	-2		1	0	614.819	1652.2	3008.95	4297.6	1207.13	9.68844	14.4972	218.291	6.22546
21	1	1	22	5326	2	167	vowels	honest	18	148	-19		2	1	570.978	1654.21	2978.46	3934.73	1142.12	9.34074	15.3224	192.175	5.6661
21	1	1	22	5409	1	184	vowels	honest	21	190	6		2	1	527.172	1545.7	2457.62	3357.51	975.118	8.37694	17.9465	126.688	4.09483
21	1	1	22	5410	1	175	vowels	honest	22	183	8		2	1	458.819	1505.88						112.866	3.72627
21	1	1	22	5426	2	173	vowels	honest	5	179	6		2	1	608.642	1679.78	2799.98	3826.77	1105.6	9.13896	15.8285	231.482	6.49568
21	1	1	22	5429	1	172	vowels	honest	17	177	5		2	1	502.294	1538.49	2436.71	3603.55	1012.53	8.60225	17.2835	131.997	4.23259
21	1	1	22	5434	2	170	vowels	honest	3	172	2		2	1	555.307	1694.32	2901.77	4103.78	1163.66	9.45753	15.0388	218.653	6.23298
21	1	1	22	5438	2	174	vowels	honest	24	171	-3		2	1	520.855	1667.62	2849.37	3868.18	1115.43	9.19371	15.6891	187.39	5.55987
21	1	1	22	5440	2	169	vowels	honest	13	175	6		2	1	630.377	1707.16	2891.89	4042.14	1154.91	9.4103	15.1527	228.824	6.44186
21	1	1	22	5491	1	180	vowels	honest	20	167	-13		2	1	490.868	1517.18	2610.36	3645.97	1038.48	8.75523	16.8516	98.6114	3.33025
21	1	1	22	5492	1	187	vowels	honest	0	168	-19		2	1	609.296	1542.89	2675.01	3565.5	1037.42	8.74904	16.8688	126.242	4.08316
21	1	1	22	5498	2	159	vowels	honest	1	155	-4		1	0	704.067	1878.56	3004.08	4010.74	1177.03	9.52926	14.8679	196.425	5.75946
21	1	1	22	5504	1	173	vowels	honest	3	170	-3		3	0	483.992	1343.58	2420.91	3508.92	922.185	8.04814	18.9767	125.155	4.05465
21	1	1	22	5522	1	182	vowels	honest	19	175	-7		2	1	520.89	1516.42	2479.76	3435.98	988.59	8.45874	17.702	129.38	4.16493
21	1	1	22	5254	2	165	vowels	exaggerated	22	154	-11	-4	3	1	640.982	1756.44						169.218	5.145
21	1	1	22	5301	1	177	vowels	exaggerated	11	195	18	20	3	1	422.299	1255.05	2503.89	3451.05	972.959	8.36376	17.9864	91.6171	3.12957
21	1	1	22	5303	1	175	vowels	exaggerated	15	176	1	18	2	0	535.336	1615.24	2532.69	3337.29	985.846	8.44213	17.7513	118.921	3.88953
21	1	1	22	5308	2	158	vowels	exaggerated	20	160	2	-1	3	1	580.824	1727.29	3036.01	4076.06	1177.98	9.53433	14.8559	179.949	5.39223
21	1	1	22	5310	1	174.5	vowels	exaggerated	6	172	-2.5	-15	2	0	465.063	1322.92	2413.81	3485.94	973.916	8.3696	17.9687	99.3721	3.35181
21	1	1	22	5313	2	163	vowel	exaggerated	17	186	23	15	3	1	537.447	1494.38	2803.94	3940.31	1110.06	9.16384	15.7649	194.255	5.71193
21	1	1	22	5319	2	159	vowels	exaggerated	23	145	-14	-12	1	0	621.89	1669.51						226.272	6.38989
21	1	1	22	5326	2	167	vowels	exaggerated	29	151	-16	3	2	0	563.83	1706.02	3098.96	4105.83	1188.51	9.59034	14.7243	192.961	5.68345
21	1	1	22	5409	1	184	vowels	exaggerated	14	188	4	-2	1	0	464.822	1319.26	2320.86	3207.27	916.139	8.00981	19.1019	123.854	4.02044
21	1	1	22	5410	1	175	vowels	exaggerated	27	184	9	1	1	0	417.092	1442.49	2481.85	3592.08	1007.1	8.56994	17.3765	107.61	3.58221
21	1	1	22	5426	2	173	vowels	exaggerated	25	181	8	2	3	1	597.715	1615.17	2851.58	3865.14	1113.26	9.1817	15.7195	220.009	6.2611
21	1	1	22	5429	1	172	vowel	exaggerated	24	159	-13	-18	3	1	519.364	1503.89	2786.62	3493.37	1033.75	8.72759	16.9286	137.867	4.38255
21	1	1	22	5434	2	170	vowels	exaggerated	11	174	4	2	3	1	620.417	1762.8	3095.48	4143.13	1199.72	9.64952	14.5868	219.759	6.25592
21	1	1	22	5438	2	174	vowels	exaggerated	28	157	-17	-14	3	1	472.22	1533.58	2732.42	3735.74	1068.7	8.93009	16.3751	142.571	4.50102
21	1	1	22	5440	2	169	vowels	exaggerated	16	183	14	8	2	0	523.663	1631.49	2816.29	4121.68	1151.22	9.39031	15.2012	200.122	5.83992
21	1	1	22	5491	1	180	vowels	exaggerated	23	196	16	29	2	0	452.233	1355.12	2536.52	3185.88	940.508	8.16331	18.607	88.0941	3.02683
21	1	1	22	5492	1	187	vowels	exaggerated	26	184	-3	16	3	1	481.965	1382.61	2526.98	3358.62	970.834	8.35077	18.0257	122.554	3.98611
21	1	1	22	5498	2	159	vowels	exaggerated	2	159	0	4	2	0	665.51	1840.5	2986.63	4068.8	1180.99	9.55039	14.818	195.885	5.74766
21	1	1	22	5504	1	173	vowels	exaggerated	8	189	16	19	3	1	490.653	1371.45	2497	3541.43	997.143	8.51028	17.5501	126.83	4.09852
21	1	1	22	5522	1	182	vowels	exaggerated	13	172	-10	-3	2	0	508.621	1448.11	2440.99	3246.31	947.193	8.20497	18.4756	126.635	4.09344
21	1	1	22	5254	2	165	vowels	attenuated	6	175	10	17	2	0	537.202	1832.41	3387.25	4387.82	1278.22	10.0527	13.6909	195.574	5.74086
21	1	1	22	5301	1	177	vowels	attenuated	18	172	-5	-3	1	1	484.777	1548.99	2598.06	3799.79	1064.77	8.9076	16.4354	109.657	3.63859
21	1	1	22	5303	1	175	vowels	attenuated	9	157	-18	-1	2	0	599.492	1828.02	2908.16	3930.93	1146.21	9.36306	15.2677	149.552	4.67408
21	1	1	22	5308	2	158	vowels	attenuated	4	172	14	11	2	0	576.293	1822.65	3021.22	4199.86	1203.56	9.66971	14.5402	224.594	6.35556
21	1	1	22	5310	1	174.5	vowels	attenuated	25	182	7.5	-5	1	1	437.19	1447.31	2499.84	3665.8	1022.36	8.66051	17.1173	100.675	3.38862
21	1	1	22	5313	2	163	vowels	attenuated	7	151	-12	-20	3	0	649.187	1703.12	2975.99					264.248	7.13475
21	1	1	22	5319	2	159	vowels	attenuated	26	146	-13	-11	1	1	554.867	1705.11	3018.77	4063.95	1171.71	9.50079	14.9355	215.527	6.16783
21	1	1	22	5326	2	167	vowels	attenuated	9	147	-20	-1	1	1	602.206	1754	3139.13	4136.01	1202.66	9.66502	14.551	218.489	6.22958
21	1	1	22	5409	1	184	vowels	attenuated	5	181	-3	-9	3	0	506.226	1612.25	2611.12	3647.41	1045.96	8.79889	16.731	159.631	4.91841
21	1	1	22	5410	1	175	vowels	attenuated	1	162	-13	-21	1	1	443.207	1650.33	2574.79	3921.39	1088.52	9.04292	16.0769	107.437	3.57743
21	1	1	22	5426	2	173	vowels	attenuated	0	171	-2	-8	3	0	632.531	1695.39	2971.83	3933.7	1145.57	9.35954	15.2763	254.112	6.94171
21	1	1	22	5429	1	172	vowels	attenuated	7	174	2	-3	2	0	492.657	1527.69	2742.74	3635.74	1053.32	8.84159	16.6141	130.431	4.19214
21	1	1	22	5434	2	170	vowels	attenuated	14	178	8	6	2	0	551.03	1603.23	2880.67	4074.11	1149.59	9.38145	15.2228	209.706	6.04527
21	1	1	22	5438	2	174	vowels	attenuated	10	163	-11	-8	2	0	526.912	1685.5	2887.99	3826.13	1114.43	9.18821	15.703	205.522	5.95618
21	1	1	22	5440	2	169	vowels	attenuated	15	169	0	-6	2	0	552.08	1741.1	2939.9	4202.44	1187.9	9.58711	14.7318	257.105	6.99913
21	1	1	22	5491	1	180	vowels	attenuated	12	167	-13	0	1	1	451.006	1563.97	2588.86	3560.36	1024.04	8.67046	17.0892	124.769	4.04452
21	1	1	22	5492	1	187	vowels	attenuated	16	183	-4	15	2	0	464.768	1606.28	2797.83	3536.48	1048.29	8.81239	16.6939	132.329	4.24112
21	1	1	22	5498	2	159	vowels	attenuated	12	150	-9	-5	1	1	617.69	1905.23	3062.16	4192.48	1214.08	9.7248	14.4142	206.414	5.97525
21	1	1	22	5504	1	173	vowels	attenuated	29	191	18	21	2	0	452.549	1342.83	2425.06					112.914	3.7276
21	1	1	22	5522	1	182	vowels	attenuated	2	157	-25	-18	1	1	503.408	1580.64	2578.71	3591.07	1030.39	8.70784	16.9839	141.796	4.48159
22	1	2	21	5254	2	165	vowels	honest	7	159	-6		2	1	537.058	1879.84	3234.21	4298.79	1248.55	9.90263	14.0163	182.318	5.44593
22	1	2	21	5301	1	177	vowels	honest	20	180	3		1	0	447.11	1372.8	2557.61	3700.2	1029.88	8.70485	16.9923	95.038	3.22826
22	1	2	21	5302	1	187	vowels	honest	22	174	-13		3	0	483.926	1470.97	2669.47	3300.73	984.507	8.43402	17.7754	110.783	3.66946
22	1	2	21	5303	1	175	vowels	honest	29	173	-2		1	0	566.334	1871.42	2723.97	3702.25	1088.48	9.0427	16.0774	123.721	4.01693
22	1	2	21	5308	2	158	vowels	honest	14	166	8		3	0	610.458	1831.63	3283.31	4138.4	1225.97	9.78656	14.2744	202.957	5.90114
22	1	2	21	5310	1	174.5	vowels	honest	4	163	-11.5		2	1	470.099	1386.75	2593.78	3638.87	1025.51	8.67911	17.0647	100.606	3.3867
22	1	2	21	5320	2	166	vowels	honest	21	167	1		1	0	701.589	1866.11	3300.21	4160.59	1236.31	9.83993	14.155	243.289	6.73107
22	1	2	21	5323	1	186	vowels	honest	16	185	-1		3	0	424.361	1407.61	2446.58	3329.52	956.826	8.26467	18.2896	103.137	3.45781
22	1	2	21	5326	2	167	vowels	honest	27	169	2		1	0	570.978	1654.21	2978.46	3934.73	1142.12	9.34074	15.3224	192.175	5.6661
22	1	2	21	5338	2	163	vowels	honest	6	166	3		2	1	595.076	1903.62	3052.77	4279.77	1226.86	9.79118	14.264	196.972	5.77142
22	1	2	21	5411	1	175	vowels	honest	1	170	-5		2	1	513.96	1505.58	2709.98	3844.78	1083.19	9.01274	16.1559	137.037	4.36148
22	1	2	21	5424	2	147	vowels	honest	9	160	13		2	1	583.185	1878.16	3057.79	4506.75	1263.19	9.977	13.8539	242.729	6.72003
22	1	2	21	5434	2	170	vowels	honest	11	169	-1		2	1	555.307	1694.32	2901.77	4103.78	1163.66	9.45753	15.0388	218.653	6.23298
22	1	2	21	5438	2	174	vowels	honest	3	168	-6		3	0	520.855	1667.62	2849.37	3868.18	1115.43	9.19371	15.6891	187.39	5.55987
22	1	2	21	5440	2	169	vowels	honest	12	167	-2		2	1	630.377	1707.16	2891.89	4042.14	1154.91	9.4103	15.1527	228.824	6.44186
22	1	2	21	5491	1	180	vowels	honest	26	173	-7		2	1	490.868	1517.18	2610.36	3645.97	1038.48	8.75523	16.8516	98.6114	3.33025
22	1	2	21	5498	2	159	vowels	honest	18	163	4		1	0	704.067	1878.56	3004.08	4010.74	1177.03	9.52926	14.8679	196.425	5.75946
22	1	2	21	5500	1	168	vowels	honest	18	180	12		2	1	495.226	1398.9	2623.87	3380.43	987.483	8.45205	17.7218	88.9123	3.05079
22	1	2	21	5503	1	183	vowels	honest	7	183	0		2	1	488.624	1575.31	2616.36	3800.17	1068.99	8.93177	16.3706	96.8376	3.27976
22	1	2	21	5505	1	161	vowels	honest	0	165	4		2	1	493.899	1437.21	2687.32	3858.74	1077.46	8.98016	16.2419	101.085	3.4002
22	1	2	21	5254	2	165	vowels	exaggerated	10	161	-4	2	3	1	640.982	1756.44						169.218	5.145
22	1	2	21	5301	1	177	vowels	exaggerated	27	183	6	3	3	1	422.299	1255.05	2503.89	3451.05	972.959	8.36376	17.9864	91.6171	3.12957
22	1	2	21	5302	1	187	vowels	exaggerated	19	193	6	19	3	1	397.535	1120.86	2225.64	2697.19	804.016	7.26868	21.7657	97.7084	3.30458
22	1	2	21	5303	1	175	vowels	exaggerated	21	168	-7	-5	2	0	535.336	1615.24	2532.69	3337.29	985.846	8.44213	17.7513	118.921	3.88953
22	1	2	21	5308	2	158	vowels	exaggerated	19	167	9	1	3	1	580.824	1727.29	3036.01	4076.06	1177.98	9.53433	14.8559	179.949	5.39223
22	1	2	21	5310	1	174.5	vowels	exaggerated	14	183	8.5	20	2	0	465.063	1322.92	2413.81	3485.94	973.916	8.3696	17.9687	99.3721	3.35181
22	1	2	21	5320	2	166	vowels	exaggerated	17	159	-7	-8	2	0	708.567	1896.76	3207.84					229.526	6.4561
22	1	2	21	5323	1	186	vowels	exaggerated	13	181	-5	-4	2	0	461.665	1360.67	2430.37	3180.2	850.751	7.58478	20.5701	118.219	3.87073
22	1	2	21	5326	2	167	vowels	exaggerated	0	160	-7	-9	1	0	563.83	1706.02	3098.96	4105.83	1188.51	9.59034	14.7243	192.961	5.68345
22	1	2	21	5338	2	163	vowels	exaggerated	8	164	1	-2	2	0	596.431	1896.83	3063.06	4149.61	1205.94	9.68221	14.5115	198.305	5.80046
22	1	2	21	5411	1	175	vowels	exaggerated	15	178	3	8	3	1	483.034	1323.04	2463.51	3460.95	976.103	8.38294	17.9284	109.744	3.64096
22	1	2	21	5424	2	147	vowels	exaggerated	16	163	16	3	2	0	557.089	1598.39	2721.9	4177.32	1147.69	9.37111	15.248	250.912	6.87992
22	1	2	21	5434	2	170	vowels	exaggerated	29	168	-2	-1	2	0	620.417	1762.8	3095.48	4143.13	1199.72	9.64952	14.5868	219.759	6.25592
22	1	2	21	5438	2	174	vowels	exaggerated	24	173	-1	5	3	1	472.22	1533.58	2732.42	3735.74	1068.7	8.93009	16.3751	142.571	4.50102
22	1	2	21	5440	2	169	vowels	exaggerated	20	167	-2	0	2	0	523.663	1631.49	2816.29	4121.68	1151.22	9.39031	15.2012	200.122	5.83992
22	1	2	21	5491	1	180	vowels	exaggerated	5	180	0	7	3	1	452.233	1355.12	2536.52	3185.88	940.508	8.16331	18.607	88.0941	3.02683
22	1	2	21	5498	2	159	vowels	exaggerated	22	160	1	-3	2	0	665.51	1840.5	2986.63	4068.8	1180.99	9.55039	14.818	195.885	5.74766
22	1	2	21	5500	1	168	vowels	exaggerated	3	190	22	10	2	0	490.114	1322.77	2475.99	3195.93	933.569	8.11987	18.7453	83.3535	2.88676
22	1	2	21	5503	1	183	vowels	exaggerated	28	181	-2	-2	3	1	505.843	1496.54	2458.26	3243.29	952.138	8.23566	18.3797	95.2389	3.23403
22	1	2	21	5505	1	161	vowels	exaggerated	25	177	16	12	2	0	502.781	1391.38	2640.15	3722.08	1046.01	8.79913	16.7303	106.467	3.55058
22	1	2	21	5254	2	165	vowels	attenuated	15	156	-9	-3	3	0	537.202	1832.41	3387.25	4387.82	1278.22	10.0527	13.6909	195.574	5.74086
22	1	2	21	5301	1	177	vowels	attenuated	12	174	-3	-6	1	1	484.777	1548.99	2598.06	3799.79	1064.77	8.9076	16.4354	109.657	3.63859
22	1	2	21	5302	1	187	vowels	attenuated	24	179	-8	5	2	0	514.264	1522.38	2821.56	3618.86	1060.03	8.8803	16.509	112.093	3.70521
22	1	2	21	5303	1	175	vowels	attenuated	23	161	-14	-12	2	0	599.492	1828.02	2908.16	3930.93	1146.21	9.36306	15.2677	149.552	4.67408
22	1	2	21	5308	2	158	vowels	attenuated	26	161	3	-5	2	0	576.293	1822.65	3021.22	4199.86	1203.56	9.66971	14.5402	224.594	6.35556
22	1	2	21	5310	1	174.5	vowels	attenuated	8	170	-4.5	7	1	1	437.19	1447.31	2499.84	3665.8	1022.36	8.66051	17.1173	100.675	3.38862
22	1	2	21	5320	2	166	vowels	attenuated	2	153	-13	-14	1	1	609.121	1809.88	3227.64	4345.49	1252.27	9.9216	13.9746	228.445	6.43417
22	1	2	21	5323	1	186	vowel	attenuated	6	170	-16	-15	1	1	399.993	1479.54	2539.79	3625.7	1021.84	8.65748	17.1259	101.804	3.42043
22	1	2	21	5326	2	167	vowels	attenuated	25	161	-6	-8	1	1	602.206	1754	3139.13	4136.01	1202.66	9.66502	14.551	218.489	6.22958
22	1	2	21	5338	2	163	vowels	attenuated	23	160	-3	-6	1	1	534.537	1951.13	3056.33	4333.79	1238.24	9.84984	14.133	196.139	5.75321
22	1	2	21	5411	1	175	vowels	attenuated	10	167	-8	-3	2	0	555.244	1550.59	2723.66	3853.27	1090.43	9.05373	16.0487	133.125	4.2616
22	1	2	21	5424	2	147	vowels	attenuated	28	157	10	-3	1	1	622.049	1922.16	3134.1	4479.78	1271.85	10.0207	13.7595	315.759	8.05823
22	1	2	21	5434	2	170	vowels	attenuated	5	164	-6	-5	2	0	551.03	1603.23	2880.67	4074.11	1149.59	9.38145	15.2228	209.706	6.04527
22	1	2	21	5438	2	174	vowels	attenuated	13	165	-9	-3	3	0	526.912	1685.5	2887.99	3826.13	1114.43	9.18821	15.703	205.522	5.95618
22	1	2	21	5440	2	169	vowels	attenuated	4	165	-4	-2	2	0	552.08	1741.1	2939.9	4202.44	1187.9	9.58711	14.7318	257.105	6.99913
22	1	2	21	5491	1	180	vowels	attenuated	2	175	-5	2	1	1	451.006	1563.97	2588.86	3560.36	1024.04	8.67046	17.0892	124.769	4.04452
22	1	2	21	5498	2	159	vowels	attenuated	1	151	-8	-12	1	1	617.69	1905.23	3062.16	4192.48	1214.08	9.7248	14.4142	206.414	5.97525
22	1	2	21	5500	1	168	vowels	attenuated	9	176	8	-4	3	0	504.498	1516.14	2613.51	3677.28	1044.32	8.78932	16.7573	90.8715	3.10792
22	1	2	21	5503	1	183	vowels	attenuated	11	170	-13	-13	1	1	418.958	1602.28	2620.76	3751.91	1061.74	8.89013	16.4824	107.306	3.57379
22	1	2	21	5505	1	161	vowels	attenuated	17	172	11	7	2	0	503.895	1469.27	2704.3	3773.3	1067.77	8.92478	16.3893	97.8906	3.30976
23	1	1	27	5254	2	165	vowels	honest	3	165	0		2	1	537.058	1879.84	3234.21	4298.79	1248.55	9.90263	14.0163	182.318	5.44593
23	1	1	27	5300	1	179	vowels	honest	8	175	-4		2	1	537.058	1879.84	3234.21	4298.79	1248.55	9.90263	14.0163	182.318	5.44593
23	1	1	27	5302	1	187	vowels	honest	16	186	-1		2	1	483.926	1470.97	2669.47	3300.73	984.507	8.43402	17.7754	110.783	3.66946
23	1	1	27	5308	2	158	vowels	honest	28	167	9		2	1	610.458	1831.63	3283.31	4138.4	1225.97	9.78656	14.2744	202.957	5.90114
23	1	1	27	5323	1	186	vowels	honest	18	175	-11		2	1	424.361	1407.61	2446.58	3329.52	956.826	8.26467	18.2896	103.137	3.45781
23	1	1	27	5326	2	167	vowels	honest	1	161	-6		1	0	570.978	1654.21	2978.46	3934.73	1142.12	9.34074	15.3224	192.175	5.6661
23	1	1	27	5334	2	164	vowels	honest	6	156	-8		2	1	514.78	1736.99	2951.03	4152.55	1179.73	9.54368	14.8339	196.774	5.76709
23	1	1	27	5390	2	154	vowels	honest	2	172	18		1	0	553.421	1752.1	3076.39	4395.05	1237.07	9.84384	14.1463	190.203	5.62248
23	1	1	27	5410	1	175	vowels	honest	23	175	0		2	1	458.819	1505.88						112.866	3.72627
23	1	1	27	5420	2	163	vowels	honest	26	167	4		2	1	614.802	1984.98	3039.48	4238.94	1224.76	9.78027	14.2886	242.411	6.71376
23	1	1	27	5424	2	147	vowels	honest	7	162	15		2	1	583.185	1878.16	3057.79	4506.75	1263.19	9.977	13.8539	242.729	6.72003
23	1	1	27	5428	1	185	vowels	honest	22	179	-6		2	1	490.439	1482.57	2800.32	3498.21	914.499	7.99939	19.1362	113.632	3.74709
23	1	1	27	5430	1	178	vowels	honest	10	175	-3		1	0	468.86	1523.78	2502.37	3539.85	1007.88	8.57457	17.3632	115.051	3.78552
23	1	1	27	5434	2	170	vowels	honest	5	162	-8		1	0	555.307	1694.32	2901.77	4103.78	1163.66	9.45753	15.0388	218.653	6.23298
23	1	1	27	5440	2	169	vowels	honest	24	163	-6		2	1	630.377	1707.16	2891.89	4042.14	1154.91	9.4103	15.1527	228.824	6.44186
23	1	1	27	5491	1	180	vowels	honest	2	174	-6		2	1	490.868	1517.18	2610.36	3645.97	1038.48	8.75523	16.8516	98.6114	3.33025
23	1	1	27	5498	2	159	vowels	honest	19	163	4		2	1	704.067	1878.56	3004.08	4010.74	1177.03	9.52926	14.8679	196.425	5.75946
23	1	1	27	5500	1	168	vowels	honest	9	179	11		2	1	495.226	1398.9	2623.87	3380.43	987.483	8.45205	17.7218	88.9123	3.05079
23	1	1	27	5504	1	173	vowels	honest	28	182	9		3	0	483.992	1343.58	2420.91	3508.92	922.185	8.04814	18.9767	125.155	4.05465
23	1	1	27	5505	1	161	vowels	honest	5	174	13		2	1	493.899	1437.21	2687.32	3858.74	1077.46	8.98016	16.2419	101.085	3.4002
23	1	1	27	5254	2	165	vowels	exaggerated	0	172	7	7	3	1	640.982	1756.44						169.218	5.145
23	1	1	27	5300	1	179	vowels	exaggerated	19	179	0	4	3	1	465.386	1422.11	2379.75	3480.29	976.011	8.38239	17.9301	114.549	3.77194
23	1	1	27	5302	1	187	vowels	exaggerated	3	181	-6	-5	3	1	397.535	1120.86	2225.64	2697.19	804.016	7.26868	21.7657	97.7084	3.30458
23	1	1	27	5308	2	158	vowels	exaggerated	23	168	10	1	2	0	580.824	1727.29	3036.01	4076.06	1177.98	9.53433	14.8559	179.949	5.39223
23	1	1	27	5323	1	186	vowels	exaggerated	24	181	-5	6	3	1	461.665	1360.67	2430.37	3180.2	850.751	7.58478	20.5701	118.219	3.87073
23	1	1	27	5326	2	167	vowels	exaggerated	4	162	-5	1	2	0	563.83	1706.02	3098.96	4105.83	1188.51	9.59034	14.7243	192.961	5.68345
23	1	1	27	5334	2	164	vowels	exaggerated	20	166	2	10	2	0	478.873	1586.5	2791.56	3898.78	1106.85	9.14593	15.8106	173.057	5.2342
23	1	1	27	5390	2	154	vowels	exaggerated	13	169	15	-3	1	0	560.169	1641.31	2953.72	4286.14	1196.56	9.63291	14.6252	180.461	5.40385
23	1	1	27	5410	1	175	vowels	exaggerated	0	175	0	0	2	0	417.092	1442.49	2481.85	3592.08	1007.1	8.56994	17.3765	107.61	3.58221
23	1	1	27	5420	2	163	vowels	exaggerated	11	168	5	1	1	0	622.541	1840.37	3313.42	4422.01	1277.73	10.0503	13.6961	230.539	6.47662
23	1	1	27	5424	2	147	vowels	exaggerated	8	168	21	6	3	1	557.089	1598.39	2721.9	4177.32	1147.69	9.37111	15.248	250.912	6.87992
23	1	1	27	5428	1	185	vowels	exaggerated	29	180	-5	1	1	0	441.191	1334.2	2765.26	3352.17	993.697	8.48955	17.611	90.1223	3.08612
23	1	1	27	5430	1	178	vowels	exaggerated	17	184	6	9	1	0	414.516	1341.56	2342.24	3376.15	947.224	8.20517	18.475	103.648	3.47211
23	1	1	27	5434	2	170	vowels	exaggerated	17	171	1	9	2	0	620.417	1762.8	3095.48	4143.13	1199.72	9.64952	14.5868	219.759	6.25592
23	1	1	27	5440	2	169	vowels	exaggerated	12	162	-7	-1	2	0	523.663	1631.49	2816.29	4121.68	1151.22	9.39031	15.2012	200.122	5.83992
23	1	1	27	5491	1	180	vowels	exaggerated	25	182	2	8	3	1	452.233	1355.12	2536.52	3185.88	940.508	8.16331	18.607	88.0941	3.02683
23	1	1	27	5498	2	159	vowels	exaggerated	25	168	9	5	1	0	665.51	1840.5	2986.63	4068.8	1180.99	9.55039	14.818	195.885	5.74766
23	1	1	27	5500	1	168	vowels	exaggerated	21	174	6	-5	3	1	490.114	1322.77	2475.99	3195.93	933.569	8.11987	18.7453	83.3535	2.88676
23	1	1	27	5504	1	173	vowels	exaggerated	1	174	1	-8	2	0	490.653	1371.45	2497	3541.43	997.143	8.51028	17.5501	126.83	4.09852
23	1	1	27	5505	1	161	vowels	exaggerated	14	180	19	6	3	1	502.781	1391.38	2640.15	3722.08	1046.01	8.79913	16.7303	106.467	3.55058
23	1	1	27	5254	2	165	vowels	attenuated	22	163	-2	-2	2	0	537.202	1832.41	3387.25	4387.82	1278.22	10.0527	13.6909	195.574	5.74086
23	1	1	27	5300	1	179	vowels	attenuated	7	180	1	5	2	0	448.057	1478.51	2556.34	3789.34	1052.16	8.83484	16.6325	125.818	4.07204
23	1	1	27	5302	1	187	vowels	attenuated	13	174	-13	-12	3	0	514.264	1522.38	2821.56	3618.86	1060.03	8.8803	16.509	112.093	3.70521
23	1	1	27	5308	2	158	vowels	attenuated	21	162	4	-5	1	1	576.293	1822.65	3021.22	4199.86	1203.56	9.66971	14.5402	224.594	6.35556
23	1	1	27	5323	1	186	vowel	attenuated	15	172	-14	-3	1	1	399.993	1479.54	2539.79	3625.7	1021.84	8.65748	17.1259	101.804	3.42043
23	1	1	27	5326	2	167	vowels	attenuated	15	163	-4	2	2	0	602.206	1754	3139.13	4136.01	1202.66	9.66502	14.551	218.489	6.22958
23	1	1	27	5334	2	164	vowels	attenuated	10	162	-2	6	2	0	560.273	1817.02	3097.3	4379.97	1241.85	9.86835	14.0919	224.63	6.35629
23	1	1	27	5390	2	154	vowels	attenuated	27	167	13	-5	1	1	580.881	1784.19	3115.2	4418.05	1248.47	9.90223	14.0171	202.823	5.89824
23	1	1	27	5410	1	175	vowels	attenuated	26	170	-5	-5	1	1	443.207	1650.33	2574.79	3921.39	1088.52	9.04292	16.0769	107.437	3.57743
23	1	1	27	5420	2	163	vowels	attenuated	29	165	2	-2	1	1	554.633	2043.41	3513.46					242.734	6.72012
23	1	1	27	5424	2	147	vowels	attenuated	14	163	16	1	3	0	622.049	1922.16	3134.1	4479.78	1271.85	10.0207	13.7595	315.759	8.05823
23	1	1	27	5428	1	185	vowels	attenuated	12	174	-11	-5	2	0	476.381	1563.32	2759.89	3624.83	1055.7	8.85534	16.5766	127.891	4.12621
23	1	1	27	5430	1	178	vowels	attenuated	6	181	3	6	1	1	489.295	1537.09	2451.4	3605.52	1014.2	8.61216	17.2551	130.884	4.20386
23	1	1	27	5434	2	170	vowels	attenuated	18	167	-3	5	2	0	551.03	1603.23	2880.67	4074.11	1149.59	9.38145	15.2228	209.706	6.04527
23	1	1	27	5440	2	169	vowels	attenuated	16	164	-5	1	3	0	552.08	1741.1	2939.9	4202.44	1187.9	9.58711	14.7318	257.105	6.99913
23	1	1	27	5491	1	180	vowels	attenuated	4	172	-8	-2	1	1	451.006	1563.97	2588.86	3560.36	1024.04	8.67046	17.0892	124.769	4.04452
23	1	1	27	5498	2	159	vowels	attenuated	9	168	9	5	1	1	617.69	1905.23	3062.16	4192.48	1214.08	9.7248	14.4142	206.414	5.97525
23	1	1	27	5500	1	168	vowels	attenuated	11	179	11	0	1	1	504.498	1516.14	2613.51	3677.28	1044.32	8.78932	16.7573	90.8715	3.10792
23	1	1	27	5504	1	173	vowels	attenuated	27	183	10	1	1	1	452.549	1342.83	2425.06					112.914	3.7276
23	1	1	27	5505	1	161	vowels	attenuated	20	179	18	5	1	1	503.895	1469.27	2704.3	3773.3	1067.77	8.92478	16.3893	97.8906	3.30976
24	1	1	63	5310	1	174.5	vowels	honest	9	165	-9.5		1	0	470.099	1386.75	2593.78	3638.87	1025.51	8.67911	17.0647	100.606	3.3867
24	1	1	63	5320	2	166	vowels	honest	25	156	-10		1	0	701.589	1866.11	3300.21	4160.59	1236.31	9.83993	14.155	243.289	6.73107
24	1	1	63	5326	2	167	vowels	honest	11	160	-7		1	0	570.978	1654.21	2978.46	3934.73	1142.12	9.34074	15.3224	192.175	5.6661
24	1	1	63	5329	2	163	vowels	honest	22	174	11		1	0	577.083	1855	3146.01	4071.26	1199.31	9.64738	14.5917	187.795	5.56892
24	1	1	63	5334	2	164	vowels	honest	24	145	-19		1	0	514.78	1736.99	2951.03	4152.55	1179.73	9.54368	14.8339	196.774	5.76709
24	1	1	63	5386	2	185	vowels	honest	19	148	-37		1	0	608.917	1757	2843.17	4066.93	1156.29	9.41778	15.1346	249.322	6.84908
24	1	1	63	5390	2	154	vowels	honest	10	161	7		1	0	553.421	1752.1	3076.39	4395.05	1237.07	9.84384	14.1463	190.203	5.62248
24	1	1	63	5410	1	175	vowels	honest	10	174	-1		2	1	458.819	1505.88						112.866	3.72627
24	1	1	63	5420	2	163	vowels	honest	4	160	-3		2	1	614.802	1984.98	3039.48	4238.94	1224.76	9.78027	14.2886	242.411	6.71376
24	1	1	63	5428	1	185	vowels	honest	17	164	-21		3	0	490.439	1482.57	2800.32	3498.21	914.499	7.99939	19.1362	113.632	3.74709
24	1	1	63	5429	1	172	vowels	honest	14	172	0		2	1	502.294	1538.49	2436.71	3603.55	1012.53	8.60225	17.2835	131.997	4.23259
24	1	1	63	5430	1	178	vowels	honest	19	173	-5		1	0	468.86	1523.78	2502.37	3539.85	1007.88	8.57457	17.3632	115.051	3.78552
24	1	1	63	5440	2	169	vowels	honest	9	163	-6		2	1	630.377	1707.16	2891.89	4042.14	1154.91	9.4103	15.1527	228.824	6.44186
24	1	1	63	5498	2	159	vowels	honest	14	159	0		2	1	704.067	1878.56	3004.08	4010.74	1177.03	9.52926	14.8679	196.425	5.75946
24	1	1	63	5500	1	168	vowels	honest	22	181	13		2	1	495.226	1398.9	2623.87	3380.43	987.483	8.45205	17.7218	88.9123	3.05079
24	1	1	63	5503	1	183	vowels	honest	4	167	-16		1	0	488.624	1575.31	2616.36	3800.17	1068.99	8.93177	16.3706	96.8376	3.27976
24	1	1	63	5504	1	173	vowels	honest	6	163	-10		3	0	483.992	1343.58	2420.91	3508.92	922.185	8.04814	18.9767	125.155	4.05465
24	1	1	63	5505	1	161	vowels	honest	0	163	2		2	1	493.899	1437.21	2687.32	3858.74	1077.46	8.98016	16.2419	101.085	3.4002
24	1	1	63	5508	2	166.5	vowels	honest	23	170	3.5		2	1	658.829	1883.54	3134.16	4150.64	1215.11	9.73017	14.4019	235.999	6.58644
24	1	1	63	5522	1	182	vowels	honest	21	161	-21		1	0	520.89	1516.42	2479.76	3435.98	988.59	8.45874	17.702	129.38	4.16493
24	1	1	63	5310	1	174.5	vowels	exaggerated	20	173	-1.5	8	2	0	465.063	1322.92	2413.81	3485.94	973.916	8.3696	17.9687	99.3721	3.35181
24	1	1	63	5320	2	166	vowels	exaggerated	12	147	-19	-9	3	1	708.567	1896.76	3207.84					229.526	6.4561
24	1	1	63	5326	2	167	vowels	exaggerated	0	152	-15	-8	2	0	563.83	1706.02	3098.96	4105.83	1188.51	9.59034	14.7243	192.961	5.68345
24	1	1	63	5329	2	163	vowels	exaggerated	13	183	20	9	1	0	502.791	1588.42	2961.31	3840.56	1118.06	9.20834	15.6521	192.028	5.66287
24	1	1	63	5334	2	164	vowels	exaggerated	17	154	-10	9	1	0	478.873	1586.5	2791.56	3898.78	1106.85	9.14593	15.8106	173.057	5.2342
24	1	1	63	5386	2	185	vowels	exaggerated	16	177	-8	29	1	0	587.457	1722.49	2899.04	4120.29	1168.86	9.48552	14.9718	234.913	6.5647
24	1	1	63	5390	2	154	vowels	exaggerated	6	172	18	11	3	1	560.169	1641.31	2953.72	4286.14	1196.56	9.63291	14.6252	180.461	5.40385
24	1	1	63	5410	1	175	vowels	exaggerated	5	183	8	9	3	1	417.092	1442.49	2481.85	3592.08	1007.1	8.56994	17.3765	107.61	3.58221
24	1	1	63	5420	2	163	vowels	exaggerated	1	147	-16	-13	2	0	622.541	1840.37	3313.42	4422.01	1277.73	10.0503	13.6961	230.539	6.47662
24	1	1	63	5428	1	185	vowels	exaggerated	28	172	-13	8	3	1	441.191	1334.2	2765.26	3352.17	993.697	8.48955	17.611	90.1223	3.08612
24	1	1	63	5429	1	172	vowel	exaggerated	1	190	18	18	3	1	519.364	1503.89	2786.62	3493.37	1033.75	8.72759	16.9286	137.867	4.38255
24	1	1	63	5430	1	178	vowels	exaggerated	29	183	5	10	3	1	414.516	1341.56	2342.24	3376.15	947.224	8.20517	18.475	103.648	3.47211
24	1	1	63	5440	2	169	vowels	exaggerated	8	170	1	7	2	0	523.663	1631.49	2816.29	4121.68	1151.22	9.39031	15.2012	200.122	5.83992
24	1	1	63	5498	2	159	vowels	exaggerated	3	161	2	2	2	0	665.51	1840.5	2986.63	4068.8	1180.99	9.55039	14.818	195.885	5.74766
24	1	1	63	5500	1	168	vowels	exaggerated	2	189	21	8	3	1	490.114	1322.77	2475.99	3195.93	933.569	8.11987	18.7453	83.3535	2.88676
24	1	1	63	5503	1	183	vowels	exaggerated	11	186	3	19	3	1	505.843	1496.54	2458.26	3243.29	952.138	8.23566	18.3797	95.2389	3.23403
24	1	1	63	5504	1	173	vowels	exaggerated	7	165	-8	2	1	0	490.653	1371.45	2497	3541.43	997.143	8.51028	17.5501	126.83	4.09852
24	1	1	63	5505	1	161	vowels	exaggerated	27	187	26	24	2	0	502.781	1391.38	2640.15	3722.08	1046.01	8.79913	16.7303	106.467	3.55058
24	1	1	63	5508	2	166.5	vowels	exaggerated	7	179	12.5	9	3	1	605.197	1645.01	2977.46	3991.12	1151.56	9.39212	15.1968	256.169	6.98121
24	1	1	63	5522	1	182	vowels	exaggerated	15	174	-8	13	1	0	508.621	1448.11	2440.99	3246.31	947.193	8.20497	18.4756	126.635	4.09344
24	1	1	63	5310	1	174.5	vowels	attenuated	24	167	-7.5	2	1	1	437.19	1447.31	2499.84	3665.8	1022.36	8.66051	17.1173	100.675	3.38862
24	1	1	63	5320	2	166	vowels	attenuated	2	148	-18	-8	2	0	609.121	1809.88	3227.64	4345.49	1252.27	9.9216	13.9746	228.445	6.43417
24	1	1	63	5326	2	167	vowels	attenuated	5	157	-10	-3	2	0	602.206	1754	3139.13	4136.01	1202.66	9.66502	14.551	218.489	6.22958
24	1	1	63	5329	2	163	vowels	attenuated	29	170	7	-4	2	0	517.203	1974.19	3334.84	4387.01	1281.5	10.0691	13.6559	236.465	6.59576
24	1	1	63	5334	2	164	vowels	attenuated	20	153	-11	8	1	1	560.273	1817.02	3097.3	4379.97	1241.85	9.86835	14.0919	224.63	6.35629
24	1	1	63	5386	2	185	vowels	attenuated	26	151	-34	3	1	1	590.434	1828.91	2934.27					248.407	6.83127
24	1	1	63	5390	2	154	vowels	attenuated	21	161	7	0	2	0	580.881	1784.19	3115.2	4418.05	1248.47	9.90223	14.0171	202.823	5.89824
24	1	1	63	5410	1	175	vowels	attenuated	3	158	-17	-16	1	1	443.207	1650.33	2574.79	3921.39	1088.52	9.04292	16.0769	107.437	3.57743
24	1	1	63	5420	2	163	vowels	attenuated	27	162	-1	2	2	0	554.633	2043.41	3513.46					242.734	6.72012
24	1	1	63	5428	1	185	vowels	attenuated	25	186	1	22	2	0	476.381	1563.32	2759.89	3624.83	1055.7	8.85534	16.5766	127.891	4.12621
24	1	1	63	5429	1	172	vowels	attenuated	23	166	-6	-6	2	0	492.657	1527.69	2742.74	3635.74	1053.32	8.84159	16.6141	130.431	4.19214
24	1	1	63	5430	1	178	vowels	attenuated	16	158	-20	-15	1	1	489.295	1537.09	2451.4	3605.52	1014.2	8.61216	17.2551	130.884	4.20386
24	1	1	63	5440	2	169	vowels	attenuated	18	181	12	18	3	0	552.08	1741.1	2939.9	4202.44	1187.9	9.58711	14.7318	257.105	6.99913
24	1	1	63	5498	2	159	vowels	attenuated	28	168	9	9	2	0	617.69	1905.23	3062.16	4192.48	1214.08	9.7248	14.4142	206.414	5.97525
24	1	1	63	5500	1	168	vowels	attenuated	18	170	2	-11	3	0	504.498	1516.14	2613.51	3677.28	1044.32	8.78932	16.7573	90.8715	3.10792
24	1	1	63	5503	1	183	vowels	attenuated	26	162	-21	-5	1	1	418.958	1602.28	2620.76	3751.91	1061.74	8.89013	16.4824	107.306	3.57379
24	1	1	63	5504	1	173	vowels	attenuated	12	167	-6	4	2	0	452.549	1342.83	2425.06					112.914	3.7276
24	1	1	63	5505	1	161	vowels	attenuated	8	173	12	10	2	0	503.895	1469.27	2704.3	3773.3	1067.77	8.92478	16.3893	97.8906	3.30976
24	1	1	63	5508	2	166.5	vowels	attenuated	15	155	-11.5	-15	1	1	638.17	1927.66	3041	3977.15	1177.77	9.53319	14.8586	273.441	7.30643
24	1	1	63	5522	1	182	vowels	attenuated	13	159	-23	-2	1	1	503.408	1580.64	2578.71	3591.07	1030.39	8.70784	16.9839	141.796	4.48159
25	1	1	42	5300	1	179	vowels	honest	12	180	1		3	0	537.058	1879.84	3234.21	4298.79	1248.55	9.90263	14.0163	182.318	5.44593
25	1	1	42	5303	1	175	vowels	honest	4	170	-5		2	1	566.334	1871.42	2723.97	3702.25	1088.48	9.0427	16.0774	123.721	4.01693
25	1	1	42	5313	2	163	vowels	honest	23	170	7		3	0	650.214	1662.67	3019.41	4145.25	1184.57	9.56942	14.7733	226.236	6.38917
25	1	1	42	5323	1	186	vowels	honest	9	185	-1		1	0	424.361	1407.61	2446.58	3329.52	956.826	8.26467	18.2896	103.137	3.45781
25	1	1	42	5326	2	167	vowels	honest	21	160	-7		1	0	570.978	1654.21	2978.46	3934.73	1142.12	9.34074	15.3224	192.175	5.6661
25	1	1	42	5329	2	163	vowels	honest	8	160	-3		3	0	577.083	1855	3146.01	4071.26	1199.31	9.64738	14.5917	187.795	5.56892
25	1	1	42	5390	2	154	vowels	honest	18	160	6		1	0	553.421	1752.1	3076.39	4395.05	1237.07	9.84384	14.1463	190.203	5.62248
25	1	1	42	5402	1	187	vowels	honest	26	180	-7		1	0	475.864	1406.2	2550.9	3471.68	994.065	8.49177	17.6045	130.072	4.18287
25	1	1	42	5409	1	184	vowels	honest	19	180	-4		3	0	527.172	1545.7	2457.62	3357.51	975.118	8.37694	17.9465	126.688	4.09483
25	1	1	42	5411	1	175	vowels	honest	27	180	5		2	1	513.96	1505.58	2709.98	3844.78	1083.19	9.01274	16.1559	137.037	4.36148
25	1	1	42	5424	2	147	vowels	honest	19	155	8		1	0	583.185	1878.16	3057.79	4506.75	1263.19	9.977	13.8539	242.729	6.72003
25	1	1	42	5426	2	173	vowels	honest	11	155	-18		2	1	608.642	1679.78	2799.98	3826.77	1105.6	9.13896	15.8285	231.482	6.49568
25	1	1	42	5429	1	172	vowels	honest	17	180	8		2	1	502.294	1538.49	2436.71	3603.55	1012.53	8.60225	17.2835	131.997	4.23259
25	1	1	42	5434	2	170	vowels	honest	2	170	0		2	1	555.307	1694.32	2901.77	4103.78	1163.66	9.45753	15.0388	218.653	6.23298
25	1	1	42	5438	2	174	vowels	honest	5	170	-4		3	0	520.855	1667.62	2849.37	3868.18	1115.43	9.19371	15.6891	187.39	5.55987
25	1	1	42	5491	1	180	vowels	honest	24	185	5		2	1	490.868	1517.18	2610.36	3645.97	1038.48	8.75523	16.8516	98.6114	3.33025
25	1	1	42	5503	1	183	vowels	honest	20	185	2		2	1	488.624	1575.31	2616.36	3800.17	1068.99	8.93177	16.3706	96.8376	3.27976
25	1	1	42	5508	2	166.5	vowels	honest	9	155	-11.5		2	1	658.829	1883.54	3134.16	4150.64	1215.11	9.73017	14.4019	235.999	6.58644
25	1	1	42	5517	2	169.5	vowels	honest	27	170	0.5		2	1	606.907	1837.2	3159.04	4213.43	1223.99	9.77631	14.2975	218.278	6.22518
25	1	1	42	5522	1	182	vowels	honest	10	175	-7		1	0	520.89	1516.42	2479.76	3435.98	988.59	8.45874	17.702	129.38	4.16493
25	1	1	42	5300	1	179	vowels	exaggerated	13	180	1	0	3	1	465.386	1422.11	2379.75	3480.29	976.011	8.38239	17.9301	114.549	3.77194
25	1	1	42	5303	1	175	vowels	exaggerated	6	170	-5	0	2	0	535.336	1615.24	2532.69	3337.29	985.846	8.44213	17.7513	118.921	3.88953
25	1	1	42	5313	2	163	vowel	exaggerated	14	165	2	-5	3	1	537.447	1494.38	2803.94	3940.31	1110.06	9.16384	15.7649	194.255	5.71193
25	1	1	42	5323	1	186	vowels	exaggerated	29	180	-6	-5	3	1	461.665	1360.67	2430.37	3180.2	850.751	7.58478	20.5701	118.219	3.87073
25	1	1	42	5326	2	167	vowels	exaggerated	26	170	3	10	1	0	563.83	1706.02	3098.96	4105.83	1188.51	9.59034	14.7243	192.961	5.68345
25	1	1	42	5329	2	163	vowels	exaggerated	4	170	7	10	3	1	502.791	1588.42	2961.31	3840.56	1118.06	9.20834	15.6521	192.028	5.66287
25	1	1	42	5390	2	154	vowels	exaggerated	20	165	11	5	2	0	560.169	1641.31	2953.72	4286.14	1196.56	9.63291	14.6252	180.461	5.40385
25	1	1	42	5402	1	187	vowels	exaggerated	23	180	-7	0	2	0	469.826	1357	2343.75	3018.96	890.293	7.84414	19.6564	126.739	4.09614
25	1	1	42	5409	1	184	vowels	exaggerated	16	180	-4	0	3	1	464.822	1319.26	2320.86	3207.27	916.139	8.00981	19.1019	123.854	4.02044
25	1	1	42	5411	1	175	vowels	exaggerated	18	185	10	5	2	0	483.034	1323.04	2463.51	3460.95	976.103	8.38294	17.9284	109.744	3.64096
25	1	1	42	5424	2	147	vowels	exaggerated	29	165	18	10	2	0	557.089	1598.39	2721.9	4177.32	1147.69	9.37111	15.248	250.912	6.87992
25	1	1	42	5426	2	173	vowels	exaggerated	28	170	-3	15	3	1	597.715	1615.17	2851.58	3865.14	1113.26	9.1817	15.7195	220.009	6.2611
25	1	1	42	5429	1	172	vowel	exaggerated	7	170	-2	-10	3	1	519.364	1503.89	2786.62	3493.37	1033.75	8.72759	16.9286	137.867	4.38255
25	1	1	42	5434	2	170	vowels	exaggerated	15	170	0	0	3	1	620.417	1762.8	3095.48	4143.13	1199.72	9.64952	14.5868	219.759	6.25592
25	1	1	42	5438	2	174	vowels	exaggerated	25	175	1	5	3	1	472.22	1533.58	2732.42	3735.74	1068.7	8.93009	16.3751	142.571	4.50102
25	1	1	42	5491	1	180	vowels	exaggerated	28	185	5	0	2	0	452.233	1355.12	2536.52	3185.88	940.508	8.16331	18.607	88.0941	3.02683
25	1	1	42	5503	1	183	vowels	exaggerated	1	190	7	5	3	1	505.843	1496.54	2458.26	3243.29	952.138	8.23566	18.3797	95.2389	3.23403
25	1	1	42	5508	2	166.5	vowels	exaggerated	12	160	-6.5	5	3	1	605.197	1645.01	2977.46	3991.12	1151.56	9.39212	15.1968	256.169	6.98121
25	1	1	42	5517	2	169.5	vowels	exaggerated	6	170	0.5	0	3	1	562.089	1613.07	2976.07	4047.53	1157.49	9.42424	15.119	177.891	5.34532
25	1	1	42	5522	1	182	vowels	exaggerated	3	170	-12	-5	3	1	508.621	1448.11	2440.99	3246.31	947.193	8.20497	18.4756	126.635	4.09344
25	1	1	42	5300	1	179	vowels	attenuated	2	166	-13	-14	1	1	448.057	1478.51	2556.34	3789.34	1052.16	8.83484	16.6325	125.818	4.07204
25	1	1	42	5303	1	175	vowels	attenuated	22	170	-5	0	1	1	599.492	1828.02	2908.16	3930.93	1146.21	9.36306	15.2677	149.552	4.67408
25	1	1	42	5313	2	163	vowels	attenuated	17	160	-3	-10	3	0	649.187	1703.12	2975.99					264.248	7.13475
25	1	1	42	5323	1	186	vowel	attenuated	14	166	-20	-19	1	1	399.993	1479.54	2539.79	3625.7	1021.84	8.65748	17.1259	101.804	3.42043
25	1	1	42	5326	2	167	vowels	attenuated	13	160	-7	0	1	1	602.206	1754	3139.13	4136.01	1202.66	9.66502	14.551	218.489	6.22958
25	1	1	42	5329	2	163	vowels	attenuated	3	170	7	10	2	0	517.203	1974.19	3334.84	4387.01	1281.5	10.0691	13.6559	236.465	6.59576
25	1	1	42	5390	2	154	vowels	attenuated	0	155	1	-5	2	0	580.881	1784.19	3115.2	4418.05	1248.47	9.90223	14.0171	202.823	5.89824
25	1	1	42	5402	1	187	vowels	attenuated	8	175	-12	-5	2	0	487.332	1432.4						131.544	4.22091
25	1	1	42	5409	1	184	vowels	attenuated	21	185	1	5	3	0	506.226	1612.25	2611.12	3647.41	1045.96	8.79889	16.731	159.631	4.91841
25	1	1	42	5411	1	175	vowels	attenuated	0	166	-9	-14	1	1	555.244	1550.59	2723.66	3853.27	1090.43	9.05373	16.0487	133.125	4.2616
25	1	1	42	5424	2	147	vowels	attenuated	10	150	3	-5	1	1	622.049	1922.16	3134.1	4479.78	1271.85	10.0207	13.7595	315.759	8.05823
25	1	1	42	5426	2	173	vowels	attenuated	22	170	-3	15	3	0	632.531	1695.39	2971.83	3933.7	1145.57	9.35954	15.2763	254.112	6.94171
25	1	1	42	5429	1	172	vowels	attenuated	25	175	3	-5	2	0	492.657	1527.69	2742.74	3635.74	1053.32	8.84159	16.6141	130.431	4.19214
25	1	1	42	5434	2	170	vowels	attenuated	24	165	-5	-5	2	0	551.03	1603.23	2880.67	4074.11	1149.59	9.38145	15.2228	209.706	6.04527
25	1	1	42	5438	2	174	vowels	attenuated	7	160	-14	-10	2	0	526.912	1685.5	2887.99	3826.13	1114.43	9.18821	15.703	205.522	5.95618
25	1	1	42	5491	1	180	vowels	attenuated	11	170	-10	-15	1	1	451.006	1563.97	2588.86	3560.36	1024.04	8.67046	17.0892	124.769	4.04452
25	1	1	42	5503	1	183	vowels	attenuated	5	166	-17	-19	1	1	418.958	1602.28	2620.76	3751.91	1061.74	8.89013	16.4824	107.306	3.57379
25	1	1	42	5508	2	166.5	vowels	attenuated	1	165	-1.5	10	1	1	638.17	1927.66	3041	3977.15	1177.77	9.53319	14.8586	273.441	7.30643
25	1	1	42	5517	2	169.5	vowels	attenuated	16	160	-9.5	-10	2	0	590.905	1806.64	3338.61	4295.06	1256.41	9.94266	13.9286	212.669	6.10786
25	1	1	42	5522	1	182	vowels	attenuated	15	170	-12	-5	1	1	503.408	1580.64	2578.71	3591.07	1030.39	8.70784	16.9839	141.796	4.48159
26	1	2	63	5300	1	179	vowels	honest	26	178	-1		3	0	537.058	1879.84	3234.21	4298.79	1248.55	9.90263	14.0163	182.318	5.44593
26	1	2	63	5301	1	177	vowels	honest	18	177	0		1	0	447.11	1372.8	2557.61	3700.2	1029.88	8.70485	16.9923	95.038	3.22826
26	1	2	63	5302	1	187	vowels	honest	27	180	-7		3	0	483.926	1470.97	2669.47	3300.73	984.507	8.43402	17.7754	110.783	3.66946
26	1	2	63	5303	1	175	vowels	honest	5	177	2		2	1	566.334	1871.42	2723.97	3702.25	1088.48	9.0427	16.0774	123.721	4.01693
26	1	2	63	5313	2	163	vowels	honest	14	165	2		3	0	650.214	1662.67	3019.41	4145.25	1184.57	9.56942	14.7733	226.236	6.38917
26	1	2	63	5326	2	167	vowels	honest	7	165	-2		1	0	570.978	1654.21	2978.46	3934.73	1142.12	9.34074	15.3224	192.175	5.6661
26	1	2	63	5329	2	163	vowels	honest	13	162	-1		2	1	577.083	1855	3146.01	4071.26	1199.31	9.64738	14.5917	187.795	5.56892
26	1	2	63	5334	2	164	vowels	honest	5	152	-12		1	0	514.78	1736.99	2951.03	4152.55	1179.73	9.54368	14.8339	196.774	5.76709
26	1	2	63	5390	2	154	vowels	honest	18	160	6		1	0	553.421	1752.1	3076.39	4395.05	1237.07	9.84384	14.1463	190.203	5.62248
26	1	2	63	5402	1	187	vowels	honest	4	172	-15		1	0	475.864	1406.2	2550.9	3471.68	994.065	8.49177	17.6045	130.072	4.18287
26	1	2	63	5409	1	184	vowels	honest	23	178	-6		3	0	527.172	1545.7	2457.62	3357.51	975.118	8.37694	17.9465	126.688	4.09483
26	1	2	63	5420	2	163	vowels	honest	4	152	-11		1	0	614.802	1984.98	3039.48	4238.94	1224.76	9.78027	14.2886	242.411	6.71376
26	1	2	63	5428	1	185	vowels	honest	28	178	-7		1	0	490.439	1482.57	2800.32	3498.21	914.499	7.99939	19.1362	113.632	3.74709
26	1	2	63	5429	1	172	vowels	honest	12	177	5		2	1	502.294	1538.49	2436.71	3603.55	1012.53	8.60225	17.2835	131.997	4.23259
26	1	2	63	5438	2	174	vowels	honest	29	167	-7		2	1	520.855	1667.62	2849.37	3868.18	1115.43	9.19371	15.6891	187.39	5.55987
26	1	2	63	5440	2	169	vowels	honest	1	160	-9		3	0	630.377	1707.16	2891.89	4042.14	1154.91	9.4103	15.1527	228.824	6.44186
26	1	2	63	5491	1	180	vowels	honest	7	175	-5		1	0	490.868	1517.18	2610.36	3645.97	1038.48	8.75523	16.8516	98.6114	3.33025
26	1	2	63	5498	2	159	vowels	honest	10	167	8		2	1	704.067	1878.56	3004.08	4010.74	1177.03	9.52926	14.8679	196.425	5.75946
26	1	2	63	5504	1	173	vowels	honest	16	182	9		3	0	483.992	1343.58	2420.91	3508.92	922.185	8.04814	18.9767	125.155	4.05465
26	1	2	63	5517	2	169.5	vowels	honest	0	160	-9.5		2	1	606.907	1837.2	3159.04	4213.43	1223.99	9.77631	14.2975	218.278	6.22518
26	1	2	63	5300	1	179	vowels	exaggerated	29	183	4	5	3	1	465.386	1422.11	2379.75	3480.29	976.011	8.38239	17.9301	114.549	3.77194
26	1	2	63	5301	1	177	vowels	exaggerated	11	180	3	3	2	0	422.299	1255.05	2503.89	3451.05	972.959	8.36376	17.9864	91.6171	3.12957
26	1	2	63	5302	1	187	vowels	exaggerated	2	180	-7	0	3	1	397.535	1120.86	2225.64	2697.19	804.016	7.26868	21.7657	97.7084	3.30458
26	1	2	63	5303	1	175	vowels	exaggerated	15	175	0	-2	1	0	535.336	1615.24	2532.69	3337.29	985.846	8.44213	17.7513	118.921	3.88953
26	1	2	63	5313	2	163	vowel	exaggerated	15	170	7	5	3	1	537.447	1494.38	2803.94	3940.31	1110.06	9.16384	15.7649	194.255	5.71193
26	1	2	63	5326	2	167	vowels	exaggerated	3	160	-7	-5	1	0	563.83	1706.02	3098.96	4105.83	1188.51	9.59034	14.7243	192.961	5.68345
26	1	2	63	5329	2	163	vowels	exaggerated	6	165	2	3	3	1	502.791	1588.42	2961.31	3840.56	1118.06	9.20834	15.6521	192.028	5.66287
26	1	2	63	5334	2	164	vowels	exaggerated	23	165	1	13	1	0	478.873	1586.5	2791.56	3898.78	1106.85	9.14593	15.8106	173.057	5.2342
26	1	2	63	5390	2	154	vowels	exaggerated	11	170	16	10	2	0	560.169	1641.31	2953.72	4286.14	1196.56	9.63291	14.6252	180.461	5.40385
26	1	2	63	5402	1	187	vowels	exaggerated	8	172	-15	0	2	0	469.826	1357	2343.75	3018.96	890.293	7.84414	19.6564	126.739	4.09614
26	1	2	63	5409	1	184	vowels	exaggerated	10	177	-7	-1	3	1	464.822	1319.26	2320.86	3207.27	916.139	8.00981	19.1019	123.854	4.02044
26	1	2	63	5420	2	163	vowels	exaggerated	28	162	-1	10	2	0	622.541	1840.37	3313.42	4422.01	1277.73	10.0503	13.6961	230.539	6.47662
26	1	2	63	5428	1	185	vowels	exaggerated	1	175	-10	-3	3	1	441.191	1334.2	2765.26	3352.17	993.697	8.48955	17.611	90.1223	3.08612
26	1	2	63	5429	1	172	vowel	exaggerated	13	180	8	3	3	1	519.364	1503.89	2786.62	3493.37	1033.75	8.72759	16.9286	137.867	4.38255
26	1	2	63	5438	2	174	vowels	exaggerated	20	172	-2	5	2	0	472.22	1533.58	2732.42	3735.74	1068.7	8.93009	16.3751	142.571	4.50102
26	1	2	63	5440	2	169	vowels	exaggerated	25	167	-2	7	3	1	523.663	1631.49	2816.29	4121.68	1151.22	9.39031	15.2012	200.122	5.83992
26	1	2	63	5491	1	180	vowels	exaggerated	19	180	0	5	2	0	452.233	1355.12	2536.52	3185.88	940.508	8.16331	18.607	88.0941	3.02683
26	1	2	63	5498	2	159	vowels	exaggerated	8	167	8	0	2	0	665.51	1840.5	2986.63	4068.8	1180.99	9.55039	14.818	195.885	5.74766
26	1	2	63	5504	1	173	vowels	exaggerated	3	177	4	-5	3	1	490.653	1371.45	2497	3541.43	997.143	8.51028	17.5501	126.83	4.09852
26	1	2	63	5517	2	169.5	vowels	exaggerated	26	168	-1.5	8	3	1	562.089	1613.07	2976.07	4047.53	1157.49	9.42424	15.119	177.891	5.34532
26	1	2	63	5300	1	179	vowels	attenuated	22	173	-6	-5	1	1	448.057	1478.51	2556.34	3789.34	1052.16	8.83484	16.6325	125.818	4.07204
26	1	2	63	5301	1	177	vowels	attenuated	21	175	-2	-2	1	1	484.777	1548.99	2598.06	3799.79	1064.77	8.9076	16.4354	109.657	3.63859
26	1	2	63	5302	1	187	vowels	attenuated	24	172	-15	-8	2	0	514.264	1522.38	2821.56	3618.86	1060.03	8.8803	16.509	112.093	3.70521
26	1	2	63	5303	1	175	vowels	attenuated	17	172	-3	-5	1	1	599.492	1828.02	2908.16	3930.93	1146.21	9.36306	15.2677	149.552	4.67408
26	1	2	63	5313	2	163	vowels	attenuated	2	162	-1	-3	3	0	649.187	1703.12	2975.99					264.248	7.13475
26	1	2	63	5326	2	167	vowels	attenuated	17	157	-10	-8	1	1	602.206	1754	3139.13	4136.01	1202.66	9.66502	14.551	218.489	6.22958
26	1	2	63	5329	2	163	vowels	attenuated	24	162	-1	0	2	0	517.203	1974.19	3334.84	4387.01	1281.5	10.0691	13.6559	236.465	6.59576
26	1	2	63	5334	2	164	vowels	attenuated	9	162	-2	10	1	1	560.273	1817.02	3097.3	4379.97	1241.85	9.86835	14.0919	224.63	6.35629
26	1	2	63	5390	2	154	vowels	attenuated	22	160	6	0	2	0	580.881	1784.19	3115.2	4418.05	1248.47	9.90223	14.0171	202.823	5.89824
26	1	2	63	5402	1	187	vowels	attenuated	9	170	-17	-2	1	1	487.332	1432.4						131.544	4.22091
26	1	2	63	5409	1	184	vowels	attenuated	0	170	-14	-8	3	0	506.226	1612.25	2611.12	3647.41	1045.96	8.79889	16.731	159.631	4.91841
26	1	2	63	5420	2	163	vowels	attenuated	16	155	-8	3	1	1	554.633	2043.41	3513.46					242.734	6.72012
26	1	2	63	5428	1	185	vowels	attenuated	20	172	-13	-6	1	1	476.381	1563.32	2759.89	3624.83	1055.7	8.85534	16.5766	127.891	4.12621
26	1	2	63	5429	1	172	vowels	attenuated	6	177	5	0	2	0	492.657	1527.69	2742.74	3635.74	1053.32	8.84159	16.6141	130.431	4.19214
26	1	2	63	5438	2	174	vowels	attenuated	12	170	-4	3	2	0	526.912	1685.5	2887.99	3826.13	1114.43	9.18821	15.703	205.522	5.95618
26	1	2	63	5440	2	169	vowels	attenuated	19	167	-2	7	2	0	552.08	1741.1	2939.9	4202.44	1187.9	9.58711	14.7318	257.105	6.99913
26	1	2	63	5491	1	180	vowels	attenuated	25	170	-10	-5	1	1	451.006	1563.97	2588.86	3560.36	1024.04	8.67046	17.0892	124.769	4.04452
26	1	2	63	5498	2	159	vowels	attenuated	27	157	-2	-10	1	1	617.69	1905.23	3062.16	4192.48	1214.08	9.7248	14.4142	206.414	5.97525
26	1	2	63	5504	1	173	vowels	attenuated	14	180	7	-2	2	0	452.549	1342.83	2425.06					112.914	3.7276
26	1	2	63	5517	2	169.5	vowels	attenuated	21	170	0.5	10	3	0	590.905	1806.64	3338.61	4295.06	1256.41	9.94266	13.9286	212.669	6.10786
27	1	2	34	5254	2	165	vowels	honest	19	170	5		2	1	537.058	1879.84	3234.21	4298.79	1248.55	9.90263	14.0163	182.318	5.44593
27	1	2	34	5300	1	179	vowels	honest	17	172	-7		2	1	537.058	1879.84	3234.21	4298.79	1248.55	9.90263	14.0163	182.318	5.44593
27	1	2	34	5303	1	175	vowels	honest	3	165	-10		2	1	566.334	1871.42	2723.97	3702.25	1088.48	9.0427	16.0774	123.721	4.01693
27	1	2	34	5308	2	158	vowels	honest	21	171	13		3	0	610.458	1831.63	3283.31	4138.4	1225.97	9.78656	14.2744	202.957	5.90114
27	1	2	34	5313	2	163	vowels	honest	20	170	7		2	1	650.214	1662.67	3019.41	4145.25	1184.57	9.56942	14.7733	226.236	6.38917
27	1	2	34	5319	2	159	vowels	honest	12	159	0		1	0	614.819	1652.2	3008.95	4297.6	1207.13	9.68844	14.4972	218.291	6.22546
27	1	2	34	5320	2	166	vowels	honest	26	148	-18		1	0	701.589	1866.11	3300.21	4160.59	1236.31	9.83993	14.155	243.289	6.73107
27	1	2	34	5323	1	186	vowels	honest	27	182	-4		3	0	424.361	1407.61	2446.58	3329.52	956.826	8.26467	18.2896	103.137	3.45781
27	1	2	34	5338	2	163	vowels	honest	2	165	2		2	1	595.076	1903.62	3052.77	4279.77	1226.86	9.79118	14.264	196.972	5.77142
27	1	2	34	5402	1	187	vowels	honest	18	179	-8		2	1	475.864	1406.2	2550.9	3471.68	994.065	8.49177	17.6045	130.072	4.18287
27	1	2	34	5409	1	184	vowels	honest	24	167	-17		2	1	527.172	1545.7	2457.62	3357.51	975.118	8.37694	17.9465	126.688	4.09483
27	1	2	34	5426	2	173	vowels	honest	8	160	-13		2	1	608.642	1679.78	2799.98	3826.77	1105.6	9.13896	15.8285	231.482	6.49568
27	1	2	34	5430	1	178	vowels	honest	19	180	2		2	1	468.86	1523.78	2502.37	3539.85	1007.88	8.57457	17.3632	115.051	3.78552
27	1	2	34	5434	2	170	vowels	honest	16	166	-4		2	1	555.307	1694.32	2901.77	4103.78	1163.66	9.45753	15.0388	218.653	6.23298
27	1	2	34	5492	1	187	vowels	honest	15	171	-16		2	1	609.296	1542.89	2675.01	3565.5	1037.42	8.74904	16.8688	126.242	4.08316
27	1	2	34	5498	2	159	vowels	honest	22	155	-4		2	1	704.067	1878.56	3004.08	4010.74	1177.03	9.52926	14.8679	196.425	5.75946
27	1	2	34	5500	1	168	vowels	honest	2	182	14		2	1	495.226	1398.9	2623.87	3380.43	987.483	8.45205	17.7218	88.9123	3.05079
27	1	2	34	5503	1	183	vowels	honest	28	189	6		2	1	488.624	1575.31	2616.36	3800.17	1068.99	8.93177	16.3706	96.8376	3.27976
27	1	2	34	5517	2	169.5	vowels	honest	6	164	-5.5		2	1	606.907	1837.2	3159.04	4213.43	1223.99	9.77631	14.2975	218.278	6.22518
27	1	2	34	5522	1	182	vowels	honest	1	165	-17		1	0	520.89	1516.42	2479.76	3435.98	988.59	8.45874	17.702	129.38	4.16493
27	1	2	34	5254	2	165	vowels	exaggerated	14	183	18	13	3	1	640.982	1756.44						169.218	5.145
27	1	2	34	5300	1	179	vowels	exaggerated	6	180	1	8	1	0	465.386	1422.11	2379.75	3480.29	976.011	8.38239	17.9301	114.549	3.77194
27	1	2	34	5303	1	175	vowels	exaggerated	26	169	-6	4	2	0	535.336	1615.24	2532.69	3337.29	985.846	8.44213	17.7513	118.921	3.88953
27	1	2	34	5308	2	158	vowels	exaggerated	5	169	11	-2	1	0	580.824	1727.29	3036.01	4076.06	1177.98	9.53433	14.8559	179.949	5.39223
27	1	2	34	5313	2	163	vowel	exaggerated	7	174	11	4	3	1	537.447	1494.38	2803.94	3940.31	1110.06	9.16384	15.7649	194.255	5.71193
27	1	2	34	5319	2	159	vowels	exaggerated	0	162	3	3	2	0	621.89	1669.51						226.272	6.38989
27	1	2	34	5320	2	166	vowels	exaggerated	13	152	-14	4	1	0	708.567	1896.76	3207.84					229.526	6.4561
27	1	2	34	5323	1	186	vowels	exaggerated	23	196	10	14	3	1	461.665	1360.67	2430.37	3180.2	850.751	7.58478	20.5701	118.219	3.87073
27	1	2	34	5338	2	163	vowels	exaggerated	23	171	8	6	2	0	596.431	1896.83	3063.06	4149.61	1205.94	9.68221	14.5115	198.305	5.80046
27	1	2	34	5402	1	187	vowels	exaggerated	22	196	9	17	3	1	469.826	1357	2343.75	3018.96	890.293	7.84414	19.6564	126.739	4.09614
27	1	2	34	5409	1	184	vowels	exaggerated	0	186	2	19	3	1	464.822	1319.26	2320.86	3207.27	916.139	8.00981	19.1019	123.854	4.02044
27	1	2	34	5426	2	173	vowels	exaggerated	17	169	-4	9	3	1	597.715	1615.17	2851.58	3865.14	1113.26	9.1817	15.7195	220.009	6.2611
27	1	2	34	5430	1	178	vowels	exaggerated	5	198	20	18	3	1	414.516	1341.56	2342.24	3376.15	947.224	8.20517	18.475	103.648	3.47211
27	1	2	34	5434	2	170	vowels	exaggerated	9	162	-8	-4	2	0	620.417	1762.8	3095.48	4143.13	1199.72	9.64952	14.5868	219.759	6.25592
27	1	2	34	5492	1	187	vowels	exaggerated	20	186	-1	15	2	0	481.965	1382.61	2526.98	3358.62	970.834	8.35077	18.0257	122.554	3.98611
27	1	2	34	5498	2	159	vowels	exaggerated	10	160	1	5	1	0	665.51	1840.5	2986.63	4068.8	1180.99	9.55039	14.818	195.885	5.74766
27	1	2	34	5500	1	168	vowels	exaggerated	13	198	30	16	3	1	490.114	1322.77	2475.99	3195.93	933.569	8.11987	18.7453	83.3535	2.88676
27	1	2	34	5503	1	183	vowels	exaggerated	11	195	12	6	3	1	505.843	1496.54	2458.26	3243.29	952.138	8.23566	18.3797	95.2389	3.23403
27	1	2	34	5517	2	169.5	vowels	exaggerated	28	169	-0.5	5	3	1	562.089	1613.07	2976.07	4047.53	1157.49	9.42424	15.119	177.891	5.34532
27	1	2	34	5522	1	182	vowels	exaggerated	21	192	10	27	2	0	508.621	1448.11	2440.99	3246.31	947.193	8.20497	18.4756	126.635	4.09344
27	1	2	34	5254	2	165	vowels	attenuated	11	168	3	-2	2	0	537.202	1832.41	3387.25	4387.82	1278.22	10.0527	13.6909	195.574	5.74086
27	1	2	34	5300	1	179	vowels	attenuated	16	172	-7	0	1	1	448.057	1478.51	2556.34	3789.34	1052.16	8.83484	16.6325	125.818	4.07204
27	1	2	34	5303	1	175	vowels	attenuated	9	163	-12	-2	1	1	599.492	1828.02	2908.16	3930.93	1146.21	9.36306	15.2677	149.552	4.67408
27	1	2	34	5308	2	158	vowels	attenuated	25	155	-3	-16	1	1	576.293	1822.65	3021.22	4199.86	1203.56	9.66971	14.5402	224.594	6.35556
27	1	2	34	5313	2	163	vowels	attenuated	29	150	-13	-20	1	1	649.187	1703.12	2975.99					264.248	7.13475
27	1	2	34	5319	2	159	vowels	attenuated	24	180	21	21	2	0	554.867	1705.11	3018.77	4063.95	1171.71	9.50079	14.9355	215.527	6.16783
27	1	2	34	5320	2	166	vowels	attenuated	27	147	-19	-1	1	1	609.121	1809.88	3227.64	4345.49	1252.27	9.9216	13.9746	228.445	6.43417
27	1	2	34	5323	1	186	vowel	attenuated	7	184	-2	2	2	0	399.993	1479.54	2539.79	3625.7	1021.84	8.65748	17.1259	101.804	3.42043
27	1	2	34	5338	2	163	vowels	attenuated	3	169	6	4	1	1	534.537	1951.13	3056.33	4333.79	1238.24	9.84984	14.133	196.139	5.75321
27	1	2	34	5402	1	187	vowels	attenuated	10	181	-6	2	1	1	487.332	1432.4						131.544	4.22091
27	1	2	34	5409	1	184	vowels	attenuated	4	177	-7	10	1	1	506.226	1612.25	2611.12	3647.41	1045.96	8.79889	16.731	159.631	4.91841
27	1	2	34	5426	2	173	vowels	attenuated	1	160	-13	0	3	0	632.531	1695.39	2971.83	3933.7	1145.57	9.35954	15.2763	254.112	6.94171
27	1	2	34	5430	1	178	vowels	attenuated	12	156	-22	-24	1	1	489.295	1537.09	2451.4	3605.52	1014.2	8.61216	17.2551	130.884	4.20386
27	1	2	34	5434	2	170	vowels	attenuated	18	175	5	9	2	0	551.03	1603.23	2880.67	4074.11	1149.59	9.38145	15.2228	209.706	6.04527
27	1	2	34	5492	1	187	vowels	attenuated	29	164	-23	-7	1	1	464.768	1606.28	2797.83	3536.48	1048.29	8.81239	16.6939	132.329	4.24112
27	1	2	34	5498	2	159	vowels	attenuated	15	159	0	4	1	1	617.69	1905.23	3062.16	4192.48	1214.08	9.7248	14.4142	206.414	5.97525
27	1	2	34	5500	1	168	vowels	attenuated	14	196	28	14	1	1	504.498	1516.14	2613.51	3677.28	1044.32	8.78932	16.7573	90.8715	3.10792
27	1	2	34	5503	1	183	vowels	attenuated	25	160	-23	-29	1	1	418.958	1602.28	2620.76	3751.91	1061.74	8.89013	16.4824	107.306	3.57379
27	1	2	34	5517	2	169.5	vowels	attenuated	4	160	-9.5	-4	2	0	590.905	1806.64	3338.61	4295.06	1256.41	9.94266	13.9286	212.669	6.10786
27	1	2	34	5522	1	182	vowels	attenuated	8	166	-16	1	1	1	503.408	1580.64	2578.71	3591.07	1030.39	8.70784	16.9839	141.796	4.48159
28	1	1	40	5254	2	165	vowels	honest	8	160	-5		3	0	537.058	1879.84	3234.21	4298.79	1248.55	9.90263	14.0163	182.318	5.44593
28	1	1	40	5302	1	187	vowels	honest	29	167	-20		3	0	483.926	1470.97	2669.47	3300.73	984.507	8.43402	17.7754	110.783	3.66946
28	1	1	40	5313	2	163	vowels	honest	27	178	15		3	0	650.214	1662.67	3019.41	4145.25	1184.57	9.56942	14.7733	226.236	6.38917
28	1	1	40	5320	2	166	vowels	honest	28	152	-14		1	0	701.589	1866.11	3300.21	4160.59	1236.31	9.83993	14.155	243.289	6.73107
28	1	1	40	5323	1	186	vowels	honest	9	178	-8		3	0	424.361	1407.61	2446.58	3329.52	956.826	8.26467	18.2896	103.137	3.45781
28	1	1	40	5326	2	167	vowels	honest	15	159	-8		3	0	570.978	1654.21	2978.46	3934.73	1142.12	9.34074	15.3224	192.175	5.6661
28	1	1	40	5334	2	164	vowels	honest	14	155	-9		3	0	514.78	1736.99	2951.03	4152.55	1179.73	9.54368	14.8339	196.774	5.76709
28	1	1	40	5402	1	187	vowels	honest	20	173	-14		1	0	475.864	1406.2	2550.9	3471.68	994.065	8.49177	17.6045	130.072	4.18287
28	1	1	40	5409	1	184	vowels	honest	14	158	-26		1	0	527.172	1545.7	2457.62	3357.51	975.118	8.37694	17.9465	126.688	4.09483
28	1	1	40	5424	2	147	vowels	honest	4	147	0		1	0	583.185	1878.16	3057.79	4506.75	1263.19	9.977	13.8539	242.729	6.72003
28	1	1	40	5426	2	173	vowels	honest	0	155	-18		2	1	608.642	1679.78	2799.98	3826.77	1105.6	9.13896	15.8285	231.482	6.49568
28	1	1	40	5428	1	185	vowels	honest	23	175	-10		3	0	490.439	1482.57	2800.32	3498.21	914.499	7.99939	19.1362	113.632	3.74709
28	1	1	40	5430	1	178	vowels	honest	19	178	0		2	1	468.86	1523.78	2502.37	3539.85	1007.88	8.57457	17.3632	115.051	3.78552
28	1	1	40	5438	2	174	vowels	honest	3	176	2		3	0	520.855	1667.62	2849.37	3868.18	1115.43	9.19371	15.6891	187.39	5.55987
28	1	1	40	5440	2	169	vowels	honest	22	157	-12		2	1	630.377	1707.16	2891.89	4042.14	1154.91	9.4103	15.1527	228.824	6.44186
28	1	1	40	5491	1	180	vowels	honest	24	176	-4		1	0	490.868	1517.18	2610.36	3645.97	1038.48	8.75523	16.8516	98.6114	3.33025
28	1	1	40	5498	2	159	vowels	honest	29	158	-1		2	1	704.067	1878.56	3004.08	4010.74	1177.03	9.52926	14.8679	196.425	5.75946
28	1	1	40	5503	1	183	vowels	honest	11	179	-4		1	0	488.624	1575.31	2616.36	3800.17	1068.99	8.93177	16.3706	96.8376	3.27976
28	1	1	40	5504	1	173	vowels	honest	10	166	-7		1	0	483.992	1343.58	2420.91	3508.92	922.185	8.04814	18.9767	125.155	4.05465
28	1	1	40	5505	1	161	vowels	honest	16	183	22		2	1	493.899	1437.21	2687.32	3858.74	1077.46	8.98016	16.2419	101.085	3.4002
28	1	1	40	5254	2	165	vowels	exaggerated	11	180	15	20	3	1	640.982	1756.44						169.218	5.145
28	1	1	40	5302	1	187	vowels	exaggerated	7	160	-27	-7	3	1	397.535	1120.86	2225.64	2697.19	804.016	7.26868	21.7657	97.7084	3.30458
28	1	1	40	5313	2	163	vowel	exaggerated	23	155	-8	-23	3	1	537.447	1494.38	2803.94	3940.31	1110.06	9.16384	15.7649	194.255	5.71193
28	1	1	40	5320	2	166	vowels	exaggerated	24	148	-18	-4	2	0	708.567	1896.76	3207.84					229.526	6.4561
28	1	1	40	5323	1	186	vowels	exaggerated	22	179	-7	1	3	1	461.665	1360.67	2430.37	3180.2	850.751	7.58478	20.5701	118.219	3.87073
28	1	1	40	5326	2	167	vowels	exaggerated	6	171	4	12	1	0	563.83	1706.02	3098.96	4105.83	1188.51	9.59034	14.7243	192.961	5.68345
28	1	1	40	5334	2	164	vowels	exaggerated	25	184	20	29	3	1	478.873	1586.5	2791.56	3898.78	1106.85	9.14593	15.8106	173.057	5.2342
28	1	1	40	5402	1	187	vowels	exaggerated	18	179	-8	6	3	1	469.826	1357	2343.75	3018.96	890.293	7.84414	19.6564	126.739	4.09614
28	1	1	40	5409	1	184	vowels	exaggerated	2	179	-5	21	3	1	464.822	1319.26	2320.86	3207.27	916.139	8.00981	19.1019	123.854	4.02044
28	1	1	40	5424	2	147	vowels	exaggerated	17	153	6	6	3	1	557.089	1598.39	2721.9	4177.32	1147.69	9.37111	15.248	250.912	6.87992
28	1	1	40	5426	2	173	vowels	exaggerated	21	172	-1	17	3	1	597.715	1615.17	2851.58	3865.14	1113.26	9.1817	15.7195	220.009	6.2611
28	1	1	40	5428	1	185	vowels	exaggerated	15	172	-13	-3	3	1	441.191	1334.2	2765.26	3352.17	993.697	8.48955	17.611	90.1223	3.08612
28	1	1	40	5430	1	178	vowels	exaggerated	8	170	-8	-8	3	1	414.516	1341.56	2342.24	3376.15	947.224	8.20517	18.475	103.648	3.47211
28	1	1	40	5438	2	174	vowels	exaggerated	13	183	9	7	3	1	472.22	1533.58	2732.42	3735.74	1068.7	8.93009	16.3751	142.571	4.50102
28	1	1	40	5440	2	169	vowels	exaggerated	20	176	7	19	2	0	523.663	1631.49	2816.29	4121.68	1151.22	9.39031	15.2012	200.122	5.83992
28	1	1	40	5491	1	180	vowels	exaggerated	1	169	-11	-7	3	1	452.233	1355.12	2536.52	3185.88	940.508	8.16331	18.607	88.0941	3.02683
28	1	1	40	5498	2	159	vowels	exaggerated	19	179	20	21	2	0	665.51	1840.5	2986.63	4068.8	1180.99	9.55039	14.818	195.885	5.74766
28	1	1	40	5503	1	183	vowels	exaggerated	12	188	5	9	3	1	505.843	1496.54	2458.26	3243.29	952.138	8.23566	18.3797	95.2389	3.23403
28	1	1	40	5504	1	173	vowels	exaggerated	13	161	-12	-5	2	0	490.653	1371.45	2497	3541.43	997.143	8.51028	17.5501	126.83	4.09852
28	1	1	40	5505	1	161	vowels	exaggerated	25	180	19	-3	2	0	502.781	1391.38	2640.15	3722.08	1046.01	8.79913	16.7303	106.467	3.55058
28	1	1	40	5254	2	165	vowels	attenuated	12	177	12	17	3	0	537.202	1832.41	3387.25	4387.82	1278.22	10.0527	13.6909	195.574	5.74086
28	1	1	40	5302	1	187	vowels	attenuated	5	164	-23	-3	2	0	514.264	1522.38	2821.56	3618.86	1060.03	8.8803	16.509	112.093	3.70521
28	1	1	40	5313	2	163	vowels	attenuated	26	156	-7	-22	1	1	649.187	1703.12	2975.99					264.248	7.13475
28	1	1	40	5320	2	166	vowels	attenuated	9	158	-8	6	1	1	609.121	1809.88	3227.64	4345.49	1252.27	9.9216	13.9746	228.445	6.43417
28	1	1	40	5323	1	186	vowel	attenuated	26	187	1	9	1	1	399.993	1479.54	2539.79	3625.7	1021.84	8.65748	17.1259	101.804	3.42043
28	1	1	40	5326	2	167	vowels	attenuated	18	171	4	12	1	1	602.206	1754	3139.13	4136.01	1202.66	9.66502	14.551	218.489	6.22958
28	1	1	40	5334	2	164	vowels	attenuated	7	163	-1	8	3	0	560.273	1817.02	3097.3	4379.97	1241.85	9.86835	14.0919	224.63	6.35629
28	1	1	40	5402	1	187	vowels	attenuated	27	179	-8	6	1	1	487.332	1432.4						131.544	4.22091
28	1	1	40	5409	1	184	vowels	attenuated	17	171	-13	13	2	0	506.226	1612.25	2611.12	3647.41	1045.96	8.79889	16.731	159.631	4.91841
28	1	1	40	5424	2	147	vowels	attenuated	16	147	0	0	1	1	622.049	1922.16	3134.1	4479.78	1271.85	10.0207	13.7595	315.759	8.05823
28	1	1	40	5426	2	173	vowels	attenuated	5	171	-2	16	3	0	632.531	1695.39	2971.83	3933.7	1145.57	9.35954	15.2763	254.112	6.94171
28	1	1	40	5428	1	185	vowels	attenuated	3	181	-4	6	2	0	476.381	1563.32	2759.89	3624.83	1055.7	8.85534	16.5766	127.891	4.12621
28	1	1	40	5430	1	178	vowels	attenuated	21	179	1	1	1	1	489.295	1537.09	2451.4	3605.52	1014.2	8.61216	17.2551	130.884	4.20386
28	1	1	40	5438	2	174	vowels	attenuated	2	162	-12	-14	2	0	526.912	1685.5	2887.99	3826.13	1114.43	9.18821	15.703	205.522	5.95618
28	1	1	40	5440	2	169	vowels	attenuated	1	151	-18	-6	2	0	552.08	1741.1	2939.9	4202.44	1187.9	9.58711	14.7318	257.105	6.99913
28	1	1	40	5491	1	180	vowels	attenuated	28	169	-11	-7	1	1	451.006	1563.97	2588.86	3560.36	1024.04	8.67046	17.0892	124.769	4.04452
28	1	1	40	5498	2	159	vowels	attenuated	10	155	-4	-3	1	1	617.69	1905.23	3062.16	4192.48	1214.08	9.7248	14.4142	206.414	5.97525
28	1	1	40	5503	1	183	vowels	attenuated	4	175	-8	-4	2	0	418.958	1602.28	2620.76	3751.91	1061.74	8.89013	16.4824	107.306	3.57379
28	1	1	40	5504	1	173	vowels	attenuated	0	163	-10	-3	2	0	452.549	1342.83	2425.06					112.914	3.7276
28	1	1	40	5505	1	161	vowels	attenuated	6	185	24	2	2	0	503.895	1469.27	2704.3	3773.3	1067.77	8.92478	16.3893	97.8906	3.30976
29	1	1	35	5254	2	165	vowels	honest	10	165	0		3	0	537.058	1879.84	3234.21	4298.79	1248.55	9.90263	14.0163	182.318	5.44593
29	1	1	35	5300	1	179	vowels	honest	10	185	6		2	1	537.058	1879.84	3234.21	4298.79	1248.55	9.90263	14.0163	182.318	5.44593
29	1	1	35	5303	1	175	vowels	honest	7	176	1		2	1	566.334	1871.42	2723.97	3702.25	1088.48	9.0427	16.0774	123.721	4.01693
29	1	1	35	5313	2	163	vowels	honest	0	148	-15		3	0	650.214	1662.67	3019.41	4145.25	1184.57	9.56942	14.7733	226.236	6.38917
29	1	1	35	5319	2	159	vowels	honest	15	155	-4		3	0	614.819	1652.2	3008.95	4297.6	1207.13	9.68844	14.4972	218.291	6.22546
29	1	1	35	5323	1	186	vowels	honest	21	193	7		1	0	424.361	1407.61	2446.58	3329.52	956.826	8.26467	18.2896	103.137	3.45781
29	1	1	35	5326	2	167	vowels	honest	16	175	8		2	1	570.978	1654.21	2978.46	3934.73	1142.12	9.34074	15.3224	192.175	5.6661
29	1	1	35	5338	2	163	vowels	honest	29	170	7		2	1	595.076	1903.62	3052.77	4279.77	1226.86	9.79118	14.264	196.972	5.77142
29	1	1	35	5386	2	185	vowels	honest	7	166	-19		2	1	608.917	1757	2843.17	4066.93	1156.29	9.41778	15.1346	249.322	6.84908
29	1	1	35	5409	1	184	vowels	honest	13	197	13		3	0	527.172	1545.7	2457.62	3357.51	975.118	8.37694	17.9465	126.688	4.09483
29	1	1	35	5424	2	147	vowels	honest	24	168	21		2	1	583.185	1878.16	3057.79	4506.75	1263.19	9.977	13.8539	242.729	6.72003
29	1	1	35	5430	1	178	vowels	honest	19	166	-12		2	1	468.86	1523.78	2502.37	3539.85	1007.88	8.57457	17.3632	115.051	3.78552
29	1	1	35	5434	2	170	vowels	honest	3	161	-9		2	1	555.307	1694.32	2901.77	4103.78	1163.66	9.45753	15.0388	218.653	6.23298
29	1	1	35	5492	1	187	vowels	honest	27	189	2		3	0	609.296	1542.89	2675.01	3565.5	1037.42	8.74904	16.8688	126.242	4.08316
29	1	1	35	5500	1	168	vowels	honest	20	194	26		2	1	495.226	1398.9	2623.87	3380.43	987.483	8.45205	17.7218	88.9123	3.05079
29	1	1	35	5503	1	183	vowels	honest	3	180	-3		3	0	488.624	1575.31	2616.36	3800.17	1068.99	8.93177	16.3706	96.8376	3.27976
29	1	1	35	5504	1	173	vowels	honest	1	183	10		3	0	483.992	1343.58	2420.91	3508.92	922.185	8.04814	18.9767	125.155	4.05465
29	1	1	35	5505	1	161	vowels	honest	25	186	25		2	1	493.899	1437.21	2687.32	3858.74	1077.46	8.98016	16.2419	101.085	3.4002
29	1	1	35	5508	2	166.5	vowels	honest	4	161	-5.5		2	1	658.829	1883.54	3134.16	4150.64	1215.11	9.73017	14.4019	235.999	6.58644
29	1	1	35	5517	2	169.5	vowels	honest	17	165	-4.5		2	1	606.907	1837.2	3159.04	4213.43	1223.99	9.77631	14.2975	218.278	6.22518
29	1	1	35	5254	2	165	vowels	exaggerated	12	170	5	5	3	1	640.982	1756.44						169.218	5.145
29	1	1	35	5300	1	179	vowels	exaggerated	11	180	1	-5	2	0	465.386	1422.11	2379.75	3480.29	976.011	8.38239	17.9301	114.549	3.77194
29	1	1	35	5303	1	175	vowels	exaggerated	6	180	5	4	2	0	535.336	1615.24	2532.69	3337.29	985.846	8.44213	17.7513	118.921	3.88953
29	1	1	35	5313	2	163	vowel	exaggerated	26	178	15	30	3	1	537.447	1494.38	2803.94	3940.31	1110.06	9.16384	15.7649	194.255	5.71193
29	1	1	35	5319	2	159	vowels	exaggerated	8	179	20	24	1	0	621.89	1669.51						226.272	6.38989
29	1	1	35	5323	1	186	vowels	exaggerated	18	182	-4	-11	3	1	461.665	1360.67	2430.37	3180.2	850.751	7.58478	20.5701	118.219	3.87073
29	1	1	35	5326	2	167	vowels	exaggerated	28	160	-7	-15	3	1	563.83	1706.02	3098.96	4105.83	1188.51	9.59034	14.7243	192.961	5.68345
29	1	1	35	5338	2	163	vowels	exaggerated	14	175	12	5	2	0	596.431	1896.83	3063.06	4149.61	1205.94	9.68221	14.5115	198.305	5.80046
29	1	1	35	5386	2	185	vowels	exaggerated	1	150	-35	-16	3	1	587.457	1722.49	2899.04	4120.29	1168.86	9.48552	14.9718	234.913	6.5647
29	1	1	35	5409	1	184	vowels	exaggerated	15	188	4	-9	3	1	464.822	1319.26	2320.86	3207.27	916.139	8.00981	19.1019	123.854	4.02044
29	1	1	35	5424	2	147	vowels	exaggerated	23	158	11	-10	3	1	557.089	1598.39	2721.9	4177.32	1147.69	9.37111	15.248	250.912	6.87992
29	1	1	35	5430	1	178	vowels	exaggerated	29	195	17	29	3	1	414.516	1341.56	2342.24	3376.15	947.224	8.20517	18.475	103.648	3.47211
29	1	1	35	5434	2	170	vowels	exaggerated	19	174	4	13	3	1	620.417	1762.8	3095.48	4143.13	1199.72	9.64952	14.5868	219.759	6.25592
29	1	1	35	5492	1	187	vowels	exaggerated	0	169	-18	-20	2	0	481.965	1382.61	2526.98	3358.62	970.834	8.35077	18.0257	122.554	3.98611
29	1	1	35	5500	1	168	vowels	exaggerated	2	189	21	-5	3	1	490.114	1322.77	2475.99	3195.93	933.569	8.11987	18.7453	83.3535	2.88676
29	1	1	35	5503	1	183	vowels	exaggerated	17	195	12	15	3	1	505.843	1496.54	2458.26	3243.29	952.138	8.23566	18.3797	95.2389	3.23403
29	1	1	35	5504	1	173	vowels	exaggerated	16	180	7	-3	3	1	490.653	1371.45	2497	3541.43	997.143	8.51028	17.5501	126.83	4.09852
29	1	1	35	5505	1	161	vowels	exaggerated	5	191	30	5	2	0	502.781	1391.38	2640.15	3722.08	1046.01	8.79913	16.7303	106.467	3.55058
29	1	1	35	5508	2	166.5	vowels	exaggerated	20	175	8.5	14	2	0	605.197	1645.01	2977.46	3991.12	1151.56	9.39212	15.1968	256.169	6.98121
29	1	1	35	5517	2	169.5	vowels	exaggerated	11	179	9.5	14	2	0	562.089	1613.07	2976.07	4047.53	1157.49	9.42424	15.119	177.891	5.34532
29	1	1	35	5254	2	165	vowels	attenuated	25	172	7	7	2	0	537.202	1832.41	3387.25	4387.82	1278.22	10.0527	13.6909	195.574	5.74086
29	1	1	35	5300	1	179	vowels	attenuated	8	189	10	4	1	1	448.057	1478.51	2556.34	3789.34	1052.16	8.83484	16.6325	125.818	4.07204
29	1	1	35	5303	1	175	vowels	attenuated	4	166	-9	-10	3	0	599.492	1828.02	2908.16	3930.93	1146.21	9.36306	15.2677	149.552	4.67408
29	1	1	35	5313	2	163	vowels	attenuated	21	158	-5	10	3	0	649.187	1703.12	2975.99					264.248	7.13475
29	1	1	35	5319	2	159	vowels	attenuated	5	153	-6	-2	1	1	554.867	1705.11	3018.77	4063.95	1171.71	9.50079	14.9355	215.527	6.16783
29	1	1	35	5323	1	186	vowel	attenuated	9	157	-29	-36	1	1	399.993	1479.54	2539.79	3625.7	1021.84	8.65748	17.1259	101.804	3.42043
29	1	1	35	5326	2	167	vowels	attenuated	13	146	-21	-29	2	0	602.206	1754	3139.13	4136.01	1202.66	9.66502	14.551	218.489	6.22958
29	1	1	35	5338	2	163	vowels	attenuated	2	145	-18	-25	1	1	534.537	1951.13	3056.33	4333.79	1238.24	9.84984	14.133	196.139	5.75321
29	1	1	35	5386	2	185	vowels	attenuated	27	152	-33	-14	2	0	590.434	1828.91	2934.27					248.407	6.83127
29	1	1	35	5409	1	184	vowels	attenuated	14	191	7	-6	3	0	506.226	1612.25	2611.12	3647.41	1045.96	8.79889	16.731	159.631	4.91841
29	1	1	35	5424	2	147	vowels	attenuated	22	150	3	-18	3	0	622.049	1922.16	3134.1	4479.78	1271.85	10.0207	13.7595	315.759	8.05823
29	1	1	35	5430	1	178	vowels	attenuated	23	167	-11	1	1	1	489.295	1537.09	2451.4	3605.52	1014.2	8.61216	17.2551	130.884	4.20386
29	1	1	35	5434	2	170	vowels	attenuated	9	168	-2	7	2	0	551.03	1603.23	2880.67	4074.11	1149.59	9.38145	15.2228	209.706	6.04527
29	1	1	35	5492	1	187	vowels	attenuated	12	168	-19	-21	2	0	464.768	1606.28	2797.83	3536.48	1048.29	8.81239	16.6939	132.329	4.24112
29	1	1	35	5500	1	168	vowels	attenuated	22	170	2	-24	1	1	504.498	1516.14	2613.51	3677.28	1044.32	8.78932	16.7573	90.8715	3.10792
29	1	1	35	5503	1	183	vowels	attenuated	26	169	-14	-11	1	1	418.958	1602.28	2620.76	3751.91	1061.74	8.89013	16.4824	107.306	3.57379
29	1	1	35	5504	1	173	vowels	attenuated	28	182	9	-1	3	0	452.549	1342.83	2425.06					112.914	3.7276
29	1	1	35	5505	1	161	vowels	attenuated	24	194	33	8	2	0	503.895	1469.27	2704.3	3773.3	1067.77	8.92478	16.3893	97.8906	3.30976
29	1	1	35	5508	2	166.5	vowels	attenuated	6	175	8.5	14	1	1	638.17	1927.66	3041	3977.15	1177.77	9.53319	14.8586	273.441	7.30643
29	1	1	35	5517	2	169.5	vowels	attenuated	18	162	-7.5	-3	2	0	590.905	1806.64	3338.61	4295.06	1256.41	9.94266	13.9286	212.669	6.10786
30	1	2	52	5300	1	179	vowels	honest	8	175	-4		2	1	537.058	1879.84	3234.21	4298.79	1248.55	9.90263	14.0163	182.318	5.44593
30	1	2	52	5302	1	187	vowels	honest	28	182	-5		2	1	483.926	1470.97	2669.47	3300.73	984.507	8.43402	17.7754	110.783	3.66946
30	1	2	52	5308	2	158	vowels	honest	5	170	12		3	0	610.458	1831.63	3283.31	4138.4	1225.97	9.78656	14.2744	202.957	5.90114
30	1	2	52	5310	1	174.5	vowels	honest	4	167	-7.5		2	1	470.099	1386.75	2593.78	3638.87	1025.51	8.67911	17.0647	100.606	3.3867
30	1	2	52	5329	2	163	vowels	honest	13	170	7		3	0	577.083	1855	3146.01	4071.26	1199.31	9.64738	14.5917	187.795	5.56892
30	1	2	52	5386	2	185	vowels	honest	17	162	-23		1	0	608.917	1757	2843.17	4066.93	1156.29	9.41778	15.1346	249.322	6.84908
30	1	2	52	5390	2	154	vowels	honest	27	170	16		2	1	553.421	1752.1	3076.39	4395.05	1237.07	9.84384	14.1463	190.203	5.62248
30	1	2	52	5402	1	187	vowels	honest	8	178	-9		1	0	475.864	1406.2	2550.9	3471.68	994.065	8.49177	17.6045	130.072	4.18287
30	1	2	52	5409	1	184	vowels	honest	16	178	-6		3	0	527.172	1545.7	2457.62	3357.51	975.118	8.37694	17.9465	126.688	4.09483
30	1	2	52	5410	1	175	vowels	honest	18	184	9		2	1	458.819	1505.88						112.866	3.72627
30	1	2	52	5411	1	175	vowels	honest	25	178	3		2	1	513.96	1505.58	2709.98	3844.78	1083.19	9.01274	16.1559	137.037	4.36148
30	1	2	52	5424	2	147	vowels	honest	16	160	13		1	0	583.185	1878.16	3057.79	4506.75	1263.19	9.977	13.8539	242.729	6.72003
30	1	2	52	5426	2	173	vowels	honest	23	167	-6		3	0	608.642	1679.78	2799.98	3826.77	1105.6	9.13896	15.8285	231.482	6.49568
30	1	2	52	5428	1	185	vowels	honest	19	172	-13		1	0	490.439	1482.57	2800.32	3498.21	914.499	7.99939	19.1362	113.632	3.74709
30	1	2	52	5429	1	172	vowels	honest	11	175	3		2	1	502.294	1538.49	2436.71	3603.55	1012.53	8.60225	17.2835	131.997	4.23259
30	1	2	52	5434	2	170	vowels	honest	19	176	6		3	0	555.307	1694.32	2901.77	4103.78	1163.66	9.45753	15.0388	218.653	6.23298
30	1	2	52	5498	2	159	vowels	honest	18	168	9		1	0	704.067	1878.56	3004.08	4010.74	1177.03	9.52926	14.8679	196.425	5.75946
30	1	2	52	5503	1	183	vowels	honest	17	180	-3		2	1	488.624	1575.31	2616.36	3800.17	1068.99	8.93177	16.3706	96.8376	3.27976
30	1	2	52	5508	2	166.5	vowels	honest	7	165	-1.5		2	1	658.829	1883.54	3134.16	4150.64	1215.11	9.73017	14.4019	235.999	6.58644
30	1	2	52	5517	2	169.5	vowels	honest	20	167	-2.5		2	1	606.907	1837.2	3159.04	4213.43	1223.99	9.77631	14.2975	218.278	6.22518
30	1	2	52	5300	1	179	vowels	exaggerated	7	182	3	7	3	1	465.386	1422.11	2379.75	3480.29	976.011	8.38239	17.9301	114.549	3.77194
30	1	2	52	5302	1	187	vowels	exaggerated	5	178	-9	-4	2	0	397.535	1120.86	2225.64	2697.19	804.016	7.26868	21.7657	97.7084	3.30458
30	1	2	52	5308	2	158	vowels	exaggerated	6	163	5	-7	2	0	580.824	1727.29	3036.01	4076.06	1177.98	9.53433	14.8559	179.949	5.39223
30	1	2	52	5310	1	174.5	vowels	exaggerated	23	182	7.5	15	2	0	465.063	1322.92	2413.81	3485.94	973.916	8.3696	17.9687	99.3721	3.35181
30	1	2	52	5329	2	163	vowels	exaggerated	21	173	10	3	3	1	502.791	1588.42	2961.31	3840.56	1118.06	9.20834	15.6521	192.028	5.66287
30	1	2	52	5386	2	185	vowels	exaggerated	14	166	-19	4	3	1	587.457	1722.49	2899.04	4120.29	1168.86	9.48552	14.9718	234.913	6.5647
30	1	2	52	5390	2	154	vowels	exaggerated	28	170	16	0	3	1	560.169	1641.31	2953.72	4286.14	1196.56	9.63291	14.6252	180.461	5.40385
30	1	2	52	5402	1	187	vowels	exaggerated	22	172	-15	-6	1	0	469.826	1357	2343.75	3018.96	890.293	7.84414	19.6564	126.739	4.09614
30	1	2	52	5409	1	184	vowels	exaggerated	10	180	-4	2	3	1	464.822	1319.26	2320.86	3207.27	916.139	8.00981	19.1019	123.854	4.02044
30	1	2	52	5410	1	175	vowels	exaggerated	4	175	0	-9	1	0	417.092	1442.49	2481.85	3592.08	1007.1	8.56994	17.3765	107.61	3.58221
30	1	2	52	5411	1	175	vowels	exaggerated	12	184	9	6	2	0	483.034	1323.04	2463.51	3460.95	976.103	8.38294	17.9284	109.744	3.64096
30	1	2	52	5424	2	147	vowels	exaggerated	9	171	24	11	3	1	557.089	1598.39	2721.9	4177.32	1147.69	9.37111	15.248	250.912	6.87992
30	1	2	52	5426	2	173	vowels	exaggerated	4	170	-3	3	3	1	597.715	1615.17	2851.58	3865.14	1113.26	9.1817	15.7195	220.009	6.2611
30	1	2	52	5428	1	185	vowels	exaggerated	6	182	-3	10	3	1	441.191	1334.2	2765.26	3352.17	993.697	8.48955	17.611	90.1223	3.08612
30	1	2	52	5429	1	172	vowel	exaggerated	3	175	3	0	3	1	519.364	1503.89	2786.62	3493.37	1033.75	8.72759	16.9286	137.867	4.38255
30	1	2	52	5434	2	170	vowels	exaggerated	26	170	0	-6	3	1	620.417	1762.8	3095.48	4143.13	1199.72	9.64952	14.5868	219.759	6.25592
30	1	2	52	5498	2	159	vowels	exaggerated	10	166	7	-2	3	1	665.51	1840.5	2986.63	4068.8	1180.99	9.55039	14.818	195.885	5.74766
30	1	2	52	5503	1	183	vowels	exaggerated	20	182	-1	2	3	1	505.843	1496.54	2458.26	3243.29	952.138	8.23566	18.3797	95.2389	3.23403
30	1	2	52	5508	2	166.5	vowels	exaggerated	1	167	0.5	2	3	1	605.197	1645.01	2977.46	3991.12	1151.56	9.39212	15.1968	256.169	6.98121
30	1	2	52	5517	2	169.5	vowels	exaggerated	8	172	2.5	5	3	1	562.089	1613.07	2976.07	4047.53	1157.49	9.42424	15.119	177.891	5.34532
30	1	2	52	5300	1	179	vowels	attenuated	9	175	-4	0	2	0	448.057	1478.51	2556.34	3789.34	1052.16	8.83484	16.6325	125.818	4.07204
30	1	2	52	5302	1	187	vowels	attenuated	24	182	-5	0	2	0	514.264	1522.38	2821.56	3618.86	1060.03	8.8803	16.509	112.093	3.70521
30	1	2	52	5308	2	158	vowels	attenuated	29	162	4	-8	2	0	576.293	1822.65	3021.22	4199.86	1203.56	9.66971	14.5402	224.594	6.35556
30	1	2	52	5310	1	174.5	vowels	attenuated	29	170	-4.5	3	1	1	437.19	1447.31	2499.84	3665.8	1022.36	8.66051	17.1173	100.675	3.38862
30	1	2	52	5329	2	163	vowels	attenuated	3	161	-2	-9	3	0	517.203	1974.19	3334.84	4387.01	1281.5	10.0691	13.6559	236.465	6.59576
30	1	2	52	5386	2	185	vowels	attenuated	22	159	-26	-3	3	0	590.434	1828.91	2934.27					248.407	6.83127
30	1	2	52	5390	2	154	vowels	attenuated	11	161	7	-9	1	1	580.881	1784.19	3115.2	4418.05	1248.47	9.90223	14.0171	202.823	5.89824
30	1	2	52	5402	1	187	vowels	attenuated	26	175	-12	-3	1	1	487.332	1432.4						131.544	4.22091
30	1	2	52	5409	1	184	vowels	attenuated	14	180	-4	2	3	0	506.226	1612.25	2611.12	3647.41	1045.96	8.79889	16.731	159.631	4.91841
30	1	2	52	5410	1	175	vowels	attenuated	21	171	-4	-13	1	1	443.207	1650.33	2574.79	3921.39	1088.52	9.04292	16.0769	107.437	3.57743
30	1	2	52	5411	1	175	vowels	attenuated	27	167	-8	-11	2	0	555.244	1550.59	2723.66	3853.27	1090.43	9.05373	16.0487	133.125	4.2616
30	1	2	52	5424	2	147	vowels	attenuated	15	160	13	0	3	0	622.049	1922.16	3134.1	4479.78	1271.85	10.0207	13.7595	315.759	8.05823
30	1	2	52	5426	2	173	vowels	attenuated	2	163	-10	-4	3	0	632.531	1695.39	2971.83	3933.7	1145.57	9.35954	15.2763	254.112	6.94171
30	1	2	52	5428	1	185	vowels	attenuated	2	180	-5	8	2	0	476.381	1563.32	2759.89	3624.83	1055.7	8.85534	16.5766	127.891	4.12621
30	1	2	52	5429	1	172	vowels	attenuated	13	175	3	0	2	0	492.657	1527.69	2742.74	3635.74	1053.32	8.84159	16.6141	130.431	4.19214
30	1	2	52	5434	2	170	vowels	attenuated	25	164	-6	-12	2	0	551.03	1603.23	2880.67	4074.11	1149.59	9.38145	15.2228	209.706	6.04527
30	1	2	52	5498	2	159	vowels	attenuated	0	157	-2	-11	2	0	617.69	1905.23	3062.16	4192.48	1214.08	9.7248	14.4142	206.414	5.97525
30	1	2	52	5503	1	183	vowels	attenuated	1	168	-15	-12	1	1	418.958	1602.28	2620.76	3751.91	1061.74	8.89013	16.4824	107.306	3.57379
30	1	2	52	5508	2	166.5	vowels	attenuated	12	164	-2.5	-1	1	1	638.17	1927.66	3041	3977.15	1177.77	9.53319	14.8586	273.441	7.30643
30	1	2	52	5517	2	169.5	vowels	attenuated	24	157	-12.5	-10	3	0	590.905	1806.64	3338.61	4295.06	1256.41	9.94266	13.9286	212.669	6.10786
31	1	2	27	5301	1	177	vowels	honest	19	191	14		2	1	447.11	1372.8	2557.61	3700.2	1029.88	8.70485	16.9923	95.038	3.22826
31	1	2	27	5302	1	187	vowels	honest	16	164	-23		3	0	483.926	1470.97	2669.47	3300.73	984.507	8.43402	17.7754	110.783	3.66946
31	1	2	27	5303	1	175	vowels	honest	4	161	-14		1	0	566.334	1871.42	2723.97	3702.25	1088.48	9.0427	16.0774	123.721	4.01693
31	1	2	27	5308	2	158	vowels	honest	3	162	4		2	1	610.458	1831.63	3283.31	4138.4	1225.97	9.78656	14.2744	202.957	5.90114
31	1	2	27	5310	1	174.5	vowels	honest	15	184	9.5		1	0	470.099	1386.75	2593.78	3638.87	1025.51	8.67911	17.0647	100.606	3.3867
31	1	2	27	5313	2	163	vowels	honest	23	180	17		2	1	650.214	1662.67	3019.41	4145.25	1184.57	9.56942	14.7733	226.236	6.38917
31	1	2	27	5319	2	159	vowels	honest	17	174	15		1	0	614.819	1652.2	3008.95	4297.6	1207.13	9.68844	14.4972	218.291	6.22546
31	1	2	27	5338	2	163	vowels	honest	15	177	14		2	1	595.076	1903.62	3052.77	4279.77	1226.86	9.79118	14.264	196.972	5.77142
31	1	2	27	5390	2	154	vowels	honest	14	169	15		1	0	553.421	1752.1	3076.39	4395.05	1237.07	9.84384	14.1463	190.203	5.62248
31	1	2	27	5402	1	187	vowels	honest	13	168	-19		2	1	475.864	1406.2	2550.9	3471.68	994.065	8.49177	17.6045	130.072	4.18287
31	1	2	27	5409	1	184	vowels	honest	21	189	5		3	0	527.172	1545.7	2457.62	3357.51	975.118	8.37694	17.9465	126.688	4.09483
31	1	2	27	5420	2	163	vowels	honest	16	151	-12		1	0	614.802	1984.98	3039.48	4238.94	1224.76	9.78027	14.2886	242.411	6.71376
31	1	2	27	5424	2	147	vowels	honest	12	158	11		2	1	583.185	1878.16	3057.79	4506.75	1263.19	9.977	13.8539	242.729	6.72003
31	1	2	27	5426	2	173	vowels	honest	6	168	-5		3	0	608.642	1679.78	2799.98	3826.77	1105.6	9.13896	15.8285	231.482	6.49568
31	1	2	27	5428	1	185	vowels	honest	14	186	1		2	1	490.439	1482.57	2800.32	3498.21	914.499	7.99939	19.1362	113.632	3.74709
31	1	2	27	5429	1	172	vowels	honest	17	181	9		2	1	502.294	1538.49	2436.71	3603.55	1012.53	8.60225	17.2835	131.997	4.23259
31	1	2	27	5440	2	169	vowels	honest	27	171	2		2	1	630.377	1707.16	2891.89	4042.14	1154.91	9.4103	15.1527	228.824	6.44186
31	1	2	27	5492	1	187	vowels	honest	20	197	10		2	1	609.296	1542.89	2675.01	3565.5	1037.42	8.74904	16.8688	126.242	4.08316
31	1	2	27	5504	1	173	vowels	honest	1	178	5		3	0	483.992	1343.58	2420.91	3508.92	922.185	8.04814	18.9767	125.155	4.05465
31	1	2	27	5517	2	169.5	vowels	honest	9	177	7.5		2	1	606.907	1837.2	3159.04	4213.43	1223.99	9.77631	14.2975	218.278	6.22518
31	1	2	27	5301	1	177	vowels	exaggerated	0	195	18	4	3	1	422.299	1255.05	2503.89	3451.05	972.959	8.36376	17.9864	91.6171	3.12957
31	1	2	27	5302	1	187	vowels	exaggerated	29	198	11	34	3	1	397.535	1120.86	2225.64	2697.19	804.016	7.26868	21.7657	97.7084	3.30458
31	1	2	27	5303	1	175	vowels	exaggerated	25	161	-14	0	2	0	535.336	1615.24	2532.69	3337.29	985.846	8.44213	17.7513	118.921	3.88953
31	1	2	27	5308	2	158	vowels	exaggerated	5	160	2	-2	3	1	580.824	1727.29	3036.01	4076.06	1177.98	9.53433	14.8559	179.949	5.39223
31	1	2	27	5310	1	174.5	vowels	exaggerated	2	180	5.5	-4	2	0	465.063	1322.92	2413.81	3485.94	973.916	8.3696	17.9687	99.3721	3.35181
31	1	2	27	5313	2	163	vowel	exaggerated	1	147	-16	-33	3	1	537.447	1494.38	2803.94	3940.31	1110.06	9.16384	15.7649	194.255	5.71193
31	1	2	27	5319	2	159	vowels	exaggerated	26	178	19	4	3	1	621.89	1669.51						226.272	6.38989
31	1	2	27	5338	2	163	vowels	exaggerated	24	162	-1	-15	2	0	596.431	1896.83	3063.06	4149.61	1205.94	9.68221	14.5115	198.305	5.80046
31	1	2	27	5390	2	154	vowels	exaggerated	11	175	21	6	3	1	560.169	1641.31	2953.72	4286.14	1196.56	9.63291	14.6252	180.461	5.40385
31	1	2	27	5402	1	187	vowels	exaggerated	26	195	8	27	3	1	469.826	1357	2343.75	3018.96	890.293	7.84414	19.6564	126.739	4.09614
31	1	2	27	5409	1	184	vowels	exaggerated	24	195	11	6	3	1	464.822	1319.26	2320.86	3207.27	916.139	8.00981	19.1019	123.854	4.02044
31	1	2	27	5420	2	163	vowels	exaggerated	19	161	-2	10	1	0	622.541	1840.37	3313.42	4422.01	1277.73	10.0503	13.6961	230.539	6.47662
31	1	2	27	5424	2	147	vowels	exaggerated	7	153	6	-5	2	0	557.089	1598.39	2721.9	4177.32	1147.69	9.37111	15.248	250.912	6.87992
31	1	2	27	5426	2	173	vowels	exaggerated	20	173	0	5	3	1	597.715	1615.17	2851.58	3865.14	1113.26	9.1817	15.7195	220.009	6.2611
31	1	2	27	5428	1	185	vowels	exaggerated	10	189	4	3	3	1	441.191	1334.2	2765.26	3352.17	993.697	8.48955	17.611	90.1223	3.08612
31	1	2	27	5429	1	172	vowel	exaggerated	6	179	7	-2	3	1	519.364	1503.89	2786.62	3493.37	1033.75	8.72759	16.9286	137.867	4.38255
31	1	2	27	5440	2	169	vowels	exaggerated	0	157	-12	-14	3	1	523.663	1631.49	2816.29	4121.68	1151.22	9.39031	15.2012	200.122	5.83992
31	1	2	27	5492	1	187	vowels	exaggerated	3	182	-5	-15	3	1	481.965	1382.61	2526.98	3358.62	970.834	8.35077	18.0257	122.554	3.98611
31	1	2	27	5504	1	173	vowels	exaggerated	18	183	10	5	3	1	490.653	1371.45	2497	3541.43	997.143	8.51028	17.5501	126.83	4.09852
31	1	2	27	5517	2	169.5	vowels	exaggerated	21	178	8.5	1	3	1	562.089	1613.07	2976.07	4047.53	1157.49	9.42424	15.119	177.891	5.34532
31	1	2	27	5301	1	177	vowels	attenuated	22	180	3	-11	2	0	484.777	1548.99	2598.06	3799.79	1064.77	8.9076	16.4354	109.657	3.63859
31	1	2	27	5302	1	187	vowels	attenuated	28	190	3	26	3	0	514.264	1522.38	2821.56	3618.86	1060.03	8.8803	16.509	112.093	3.70521
31	1	2	27	5303	1	175	vowels	attenuated	27	165	-10	4	1	1	599.492	1828.02	2908.16	3930.93	1146.21	9.36306	15.2677	149.552	4.67408
31	1	2	27	5308	2	158	vowels	attenuated	25	162	4	0	2	0	576.293	1822.65	3021.22	4199.86	1203.56	9.66971	14.5402	224.594	6.35556
31	1	2	27	5310	1	174.5	vowels	attenuated	9	174	-0.5	-10	2	0	437.19	1447.31	2499.84	3665.8	1022.36	8.66051	17.1173	100.675	3.38862
31	1	2	27	5313	2	163	vowels	attenuated	29	157	-6	-23	3	0	649.187	1703.12	2975.99					264.248	7.13475
31	1	2	27	5319	2	159	vowels	attenuated	18	169	10	-5	1	1	554.867	1705.11	3018.77	4063.95	1171.71	9.50079	14.9355	215.527	6.16783
31	1	2	27	5338	2	163	vowels	attenuated	2	172	9	-5	2	0	534.537	1951.13	3056.33	4333.79	1238.24	9.84984	14.133	196.139	5.75321
31	1	2	27	5390	2	154	vowels	attenuated	8	172	18	3	2	0	580.881	1784.19	3115.2	4418.05	1248.47	9.90223	14.0171	202.823	5.89824
31	1	2	27	5402	1	187	vowels	attenuated	12	162	-25	-6	1	1	487.332	1432.4						131.544	4.22091
31	1	2	27	5409	1	184	vowels	attenuated	11	179	-5	-10	1	1	506.226	1612.25	2611.12	3647.41	1045.96	8.79889	16.731	159.631	4.91841
31	1	2	27	5420	2	163	vowels	attenuated	28	149	-14	-2	2	0	554.633	2043.41	3513.46					242.734	6.72012
31	1	2	27	5424	2	147	vowels	attenuated	10	146	-1	-12	1	1	622.049	1922.16	3134.1	4479.78	1271.85	10.0207	13.7595	315.759	8.05823
31	1	2	27	5426	2	173	vowels	attenuated	22	171	-2	3	3	0	632.531	1695.39	2971.83	3933.7	1145.57	9.35954	15.2763	254.112	6.94171
31	1	2	27	5428	1	185	vowels	attenuated	23	169	-16	-17	1	1	476.381	1563.32	2759.89	3624.83	1055.7	8.85534	16.5766	127.891	4.12621
31	1	2	27	5429	1	172	vowels	attenuated	5	176	4	-5	2	0	492.657	1527.69	2742.74	3635.74	1053.32	8.84159	16.6141	130.431	4.19214
31	1	2	27	5440	2	169	vowels	attenuated	4	149	-20	-22	1	1	552.08	1741.1	2939.9	4202.44	1187.9	9.58711	14.7318	257.105	6.99913
31	1	2	27	5492	1	187	vowels	attenuated	7	179	-8	-18	1	1	464.768	1606.28	2797.83	3536.48	1048.29	8.81239	16.6939	132.329	4.24112
31	1	2	27	5504	1	173	vowels	attenuated	8	182	9	4	3	0	452.549	1342.83	2425.06					112.914	3.7276
31	1	2	27	5517	2	169.5	vowels	attenuated	13	176	6.5	-1	2	0	590.905	1806.64	3338.61	4295.06	1256.41	9.94266	13.9286	212.669	6.10786
32	1	2	37	5254	2	165	vowels	honest	25	178	13		2	1	537.058	1879.84	3234.21	4298.79	1248.55	9.90263	14.0163	182.318	5.44593
32	1	2	37	5308	2	158	vowels	honest	24	176	18		2	1	610.458	1831.63	3283.31	4138.4	1225.97	9.78656	14.2744	202.957	5.90114
32	1	2	37	5310	1	174.5	vowels	honest	4	157	-17.5		1	0	470.099	1386.75	2593.78	3638.87	1025.51	8.67911	17.0647	100.606	3.3867
32	1	2	37	5313	2	163	vowels	honest	0	165	2		2	1	650.214	1662.67	3019.41	4145.25	1184.57	9.56942	14.7733	226.236	6.38917
32	1	2	37	5338	2	163	vowels	honest	17	148	-15		1	0	595.076	1903.62	3052.77	4279.77	1226.86	9.79118	14.264	196.972	5.77142
32	1	2	37	5390	2	154	vowels	honest	5	151	-3		1	0	553.421	1752.1	3076.39	4395.05	1237.07	9.84384	14.1463	190.203	5.62248
32	1	2	37	5402	1	187	vowels	honest	15	165	-22		1	0	475.864	1406.2	2550.9	3471.68	994.065	8.49177	17.6045	130.072	4.18287
32	1	2	37	5409	1	184	vowels	honest	9	185	1		3	0	527.172	1545.7	2457.62	3357.51	975.118	8.37694	17.9465	126.688	4.09483
32	1	2	37	5420	2	163	vowels	honest	26	151	-12		2	1	614.802	1984.98	3039.48	4238.94	1224.76	9.78027	14.2886	242.411	6.71376
32	1	2	37	5424	2	147	vowels	honest	3	147	0		2	1	583.185	1878.16	3057.79	4506.75	1263.19	9.977	13.8539	242.729	6.72003
32	1	2	37	5428	1	185	vowels	honest	18	165	-20		2	1	490.439	1482.57	2800.32	3498.21	914.499	7.99939	19.1362	113.632	3.74709
32	1	2	37	5429	1	172	vowels	honest	6	163	-9		2	1	502.294	1538.49	2436.71	3603.55	1012.53	8.60225	17.2835	131.997	4.23259
32	1	2	37	5430	1	178	vowels	honest	12	174	-4		2	1	468.86	1523.78	2502.37	3539.85	1007.88	8.57457	17.3632	115.051	3.78552
32	1	2	37	5438	2	174	vowels	honest	29	174	0		2	1	520.855	1667.62	2849.37	3868.18	1115.43	9.19371	15.6891	187.39	5.55987
32	1	2	37	5491	1	180	vowels	honest	25	171	-9		2	1	490.868	1517.18	2610.36	3645.97	1038.48	8.75523	16.8516	98.6114	3.33025
32	1	2	37	5492	1	187	vowels	honest	3	170	-17		3	0	609.296	1542.89	2675.01	3565.5	1037.42	8.74904	16.8688	126.242	4.08316
32	1	2	37	5500	1	168	vowels	honest	16	182	14		2	1	495.226	1398.9	2623.87	3380.43	987.483	8.45205	17.7218	88.9123	3.05079
32	1	2	37	5505	1	161	vowels	honest	26	170	9		2	1	493.899	1437.21	2687.32	3858.74	1077.46	8.98016	16.2419	101.085	3.4002
32	1	2	37	5508	2	166.5	vowels	honest	6	167	0.5		2	1	658.829	1883.54	3134.16	4150.64	1215.11	9.73017	14.4019	235.999	6.58644
32	1	2	37	5517	2	169.5	vowels	honest	16	176	6.5		2	1	606.907	1837.2	3159.04	4213.43	1223.99	9.77631	14.2975	218.278	6.22518
32	1	2	37	5254	2	165	vowels	exaggerated	8	163	-2	-15	3	1	640.982	1756.44						169.218	5.145
32	1	2	37	5308	2	158	vowels	exaggerated	10	163	5	-13	2	0	580.824	1727.29	3036.01	4076.06	1177.98	9.53433	14.8559	179.949	5.39223
32	1	2	37	5310	1	174.5	vowels	exaggerated	27	175	0.5	18	2	0	465.063	1322.92	2413.81	3485.94	973.916	8.3696	17.9687	99.3721	3.35181
32	1	2	37	5313	2	163	vowel	exaggerated	7	174	11	9	3	1	537.447	1494.38	2803.94	3940.31	1110.06	9.16384	15.7649	194.255	5.71193
32	1	2	37	5338	2	163	vowels	exaggerated	27	144	-19	-4	2	0	596.431	1896.83	3063.06	4149.61	1205.94	9.68221	14.5115	198.305	5.80046
32	1	2	37	5390	2	154	vowels	exaggerated	1	160	6	9	2	0	560.169	1641.31	2953.72	4286.14	1196.56	9.63291	14.6252	180.461	5.40385
32	1	2	37	5402	1	187	vowels	exaggerated	28	184	-3	19	2	0	469.826	1357	2343.75	3018.96	890.293	7.84414	19.6564	126.739	4.09614
32	1	2	37	5409	1	184	vowels	exaggerated	11	188	4	3	3	1	464.822	1319.26	2320.86	3207.27	916.139	8.00981	19.1019	123.854	4.02044
32	1	2	37	5420	2	163	vowels	exaggerated	28	156	-7	5	3	1	622.541	1840.37	3313.42	4422.01	1277.73	10.0503	13.6961	230.539	6.47662
32	1	2	37	5424	2	147	vowels	exaggerated	22	157	10	10	2	0	557.089	1598.39	2721.9	4177.32	1147.69	9.37111	15.248	250.912	6.87992
32	1	2	37	5428	1	185	vowels	exaggerated	13	187	2	22	2	0	441.191	1334.2	2765.26	3352.17	993.697	8.48955	17.611	90.1223	3.08612
32	1	2	37	5429	1	172	vowel	exaggerated	22	180	8	17	3	1	519.364	1503.89	2786.62	3493.37	1033.75	8.72759	16.9286	137.867	4.38255
32	1	2	37	5430	1	178	vowels	exaggerated	0	168	-10	-6	3	1	414.516	1341.56	2342.24	3376.15	947.224	8.20517	18.475	103.648	3.47211
32	1	2	37	5438	2	174	vowels	exaggerated	2	172	-2	-2	1	0	472.22	1533.58	2732.42	3735.74	1068.7	8.93009	16.3751	142.571	4.50102
32	1	2	37	5491	1	180	vowels	exaggerated	1	180	0	9	2	0	452.233	1355.12	2536.52	3185.88	940.508	8.16331	18.607	88.0941	3.02683
32	1	2	37	5492	1	187	vowels	exaggerated	20	185	-2	15	3	1	481.965	1382.61	2526.98	3358.62	970.834	8.35077	18.0257	122.554	3.98611
32	1	2	37	5500	1	168	vowels	exaggerated	24	189	21	7	3	1	490.114	1322.77	2475.99	3195.93	933.569	8.11987	18.7453	83.3535	2.88676
32	1	2	37	5505	1	161	vowels	exaggerated	10	183	22	13	2	0	502.781	1391.38	2640.15	3722.08	1046.01	8.79913	16.7303	106.467	3.55058
32	1	2	37	5508	2	166.5	vowels	exaggerated	19	167	0.5	0	3	1	605.197	1645.01	2977.46	3991.12	1151.56	9.39212	15.1968	256.169	6.98121
32	1	2	37	5517	2	169.5	vowels	exaggerated	11	168	-1.5	-8	3	1	562.089	1613.07	2976.07	4047.53	1157.49	9.42424	15.119	177.891	5.34532
32	1	2	37	5254	2	165	vowels	attenuated	9	157	-8	-21	2	0	537.202	1832.41	3387.25	4387.82	1278.22	10.0527	13.6909	195.574	5.74086
32	1	2	37	5308	2	158	vowels	attenuated	14	158	0	-18	1	1	576.293	1822.65	3021.22	4199.86	1203.56	9.66971	14.5402	224.594	6.35556
32	1	2	37	5310	1	174.5	vowels	attenuated	14	160	-14.5	3	1	1	437.19	1447.31	2499.84	3665.8	1022.36	8.66051	17.1173	100.675	3.38862
32	1	2	37	5313	2	163	vowels	attenuated	12	149	-14	-16	1	1	649.187	1703.12	2975.99					264.248	7.13475
32	1	2	37	5338	2	163	vowels	attenuated	21	146	-17	-2	1	1	534.537	1951.13	3056.33	4333.79	1238.24	9.84984	14.133	196.139	5.75321
32	1	2	37	5390	2	154	vowels	attenuated	18	155	1	4	1	1	580.881	1784.19	3115.2	4418.05	1248.47	9.90223	14.0171	202.823	5.89824
32	1	2	37	5402	1	187	vowels	attenuated	5	158	-29	-7	1	1	487.332	1432.4						131.544	4.22091
32	1	2	37	5409	1	184	vowels	attenuated	19	180	-4	-5	3	0	506.226	1612.25	2611.12	3647.41	1045.96	8.79889	16.731	159.631	4.91841
32	1	2	37	5420	2	163	vowels	attenuated	20	144	-19	-7	1	1	554.633	2043.41	3513.46					242.734	6.72012
32	1	2	37	5424	2	147	vowels	attenuated	4	147	0	0	2	0	622.049	1922.16	3134.1	4479.78	1271.85	10.0207	13.7595	315.759	8.05823
32	1	2	37	5428	1	185	vowels	attenuated	17	160	-25	-5	2	0	476.381	1563.32	2759.89	3624.83	1055.7	8.85534	16.5766	127.891	4.12621
32	1	2	37	5429	1	172	vowels	attenuated	21	167	-5	4	2	0	492.657	1527.69	2742.74	3635.74	1053.32	8.84159	16.6141	130.431	4.19214
32	1	2	37	5430	1	178	vowels	attenuated	7	166	-12	-8	2	0	489.295	1537.09	2451.4	3605.52	1014.2	8.61216	17.2551	130.884	4.20386
32	1	2	37	5438	2	174	vowels	attenuated	13	161	-13	-13	2	0	526.912	1685.5	2887.99	3826.13	1114.43	9.18821	15.703	205.522	5.95618
32	1	2	37	5491	1	180	vowels	attenuated	2	161	-19	-10	1	1	451.006	1563.97	2588.86	3560.36	1024.04	8.67046	17.0892	124.769	4.04452
32	1	2	37	5492	1	187	vowels	attenuated	29	177	-10	7	2	0	464.768	1606.28	2797.83	3536.48	1048.29	8.81239	16.6939	132.329	4.24112
32	1	2	37	5500	1	168	vowels	attenuated	23	166	-2	-16	1	1	504.498	1516.14	2613.51	3677.28	1044.32	8.78932	16.7573	90.8715	3.10792
32	1	2	37	5505	1	161	vowels	attenuated	8	165	4	-5	2	0	503.895	1469.27	2704.3	3773.3	1067.77	8.92478	16.3893	97.8906	3.30976
32	1	2	37	5508	2	166.5	vowels	attenuated	15	148	-18.5	-19	1	1	638.17	1927.66	3041	3977.15	1177.77	9.53319	14.8586	273.441	7.30643
32	1	2	37	5517	2	169.5	vowels	attenuated	23	169	-0.5	-7	2	0	590.905	1806.64	3338.61	4295.06	1256.41	9.94266	13.9286	212.669	6.10786
33	1	2	46	5300	1	179	vowels	honest	2	179	0		2	1	537.058	1879.84	3234.21	4298.79	1248.55	9.90263	14.0163	182.318	5.44593
33	1	2	46	5301	1	177	vowels	honest	11	164	-13		2	1	447.11	1372.8	2557.61	3700.2	1029.88	8.70485	16.9923	95.038	3.22826
33	1	2	46	5302	1	187	vowels	honest	4	181	-6		2	1	483.926	1470.97	2669.47	3300.73	984.507	8.43402	17.7754	110.783	3.66946
33	1	2	46	5320	2	166	vowels	honest	20	159	-7		2	1	701.589	1866.11	3300.21	4160.59	1236.31	9.83993	14.155	243.289	6.73107
33	1	2	46	5326	2	167	vowels	honest	6	162	-5		2	1	570.978	1654.21	2978.46	3934.73	1142.12	9.34074	15.3224	192.175	5.6661
33	1	2	46	5329	2	163	vowels	honest	23	156	-7		2	1	577.083	1855	3146.01	4071.26	1199.31	9.64738	14.5917	187.795	5.56892
33	1	2	46	5334	2	164	vowels	honest	22	173	9		2	1	514.78	1736.99	2951.03	4152.55	1179.73	9.54368	14.8339	196.774	5.76709
33	1	2	46	5338	2	163	vowels	honest	29	167	4		2	1	595.076	1903.62	3052.77	4279.77	1226.86	9.79118	14.264	196.972	5.77142
33	1	2	46	5386	2	185	vowels	honest	5	155	-30		1	0	608.917	1757	2843.17	4066.93	1156.29	9.41778	15.1346	249.322	6.84908
33	1	2	46	5390	2	154	vowels	honest	13	163	9		3	0	553.421	1752.1	3076.39	4395.05	1237.07	9.84384	14.1463	190.203	5.62248
33	1	2	46	5409	1	184	vowels	honest	19	172	-12		2	1	527.172	1545.7	2457.62	3357.51	975.118	8.37694	17.9465	126.688	4.09483
33	1	2	46	5410	1	175	vowels	honest	24	187	12		2	1	458.819	1505.88						112.866	3.72627
33	1	2	46	5420	2	163	vowels	honest	26	147	-16		2	1	614.802	1984.98	3039.48	4238.94	1224.76	9.78027	14.2886	242.411	6.71376
33	1	2	46	5429	1	172	vowels	honest	29	160	-12		2	1	502.294	1538.49	2436.71	3603.55	1012.53	8.60225	17.2835	131.997	4.23259
33	1	2	46	5430	1	178	vowels	honest	22	182	4		2	1	468.86	1523.78	2502.37	3539.85	1007.88	8.57457	17.3632	115.051	3.78552
33	1	2	46	5491	1	180	vowels	honest	23	181	1		2	1	490.868	1517.18	2610.36	3645.97	1038.48	8.75523	16.8516	98.6114	3.33025
33	1	2	46	5498	2	159	vowels	honest	21	168	9		1	0	704.067	1878.56	3004.08	4010.74	1177.03	9.52926	14.8679	196.425	5.75946
33	1	2	46	5503	1	183	vowels	honest	10	182	-1		2	1	488.624	1575.31	2616.36	3800.17	1068.99	8.93177	16.3706	96.8376	3.27976
33	1	2	46	5505	1	161	vowels	honest	28	172	11		2	1	493.899	1437.21	2687.32	3858.74	1077.46	8.98016	16.2419	101.085	3.4002
33	1	2	46	5508	2	166.5	vowels	honest	9	155	-11.5		2	1	658.829	1883.54	3134.16	4150.64	1215.11	9.73017	14.4019	235.999	6.58644
33	1	2	46	5300	1	179	vowels	exaggerated	18	184	5	5	1	0	465.386	1422.11	2379.75	3480.29	976.011	8.38239	17.9301	114.549	3.77194
33	1	2	46	5301	1	177	vowels	exaggerated	20	188	11	24	3	1	422.299	1255.05	2503.89	3451.05	972.959	8.36376	17.9864	91.6171	3.12957
33	1	2	46	5302	1	187	vowels	exaggerated	6	190	3	9	3	1	397.535	1120.86	2225.64	2697.19	804.016	7.26868	21.7657	97.7084	3.30458
33	1	2	46	5320	2	166	vowels	exaggerated	16	146	-20	-13	2	0	708.567	1896.76	3207.84					229.526	6.4561
33	1	2	46	5326	2	167	vowels	exaggerated	1	160	-7	-2	2	0	563.83	1706.02	3098.96	4105.83	1188.51	9.59034	14.7243	192.961	5.68345
33	1	2	46	5329	2	163	vowels	exaggerated	28	178	15	22	3	1	502.791	1588.42	2961.31	3840.56	1118.06	9.20834	15.6521	192.028	5.66287
33	1	2	46	5334	2	164	vowels	exaggerated	18	177	13	4	3	1	478.873	1586.5	2791.56	3898.78	1106.85	9.14593	15.8106	173.057	5.2342
33	1	2	46	5338	2	163	vowels	exaggerated	0	153	-10	-14	2	0	596.431	1896.83	3063.06	4149.61	1205.94	9.68221	14.5115	198.305	5.80046
33	1	2	46	5386	2	185	vowels	exaggerated	14	155	-30	0	3	1	587.457	1722.49	2899.04	4120.29	1168.86	9.48552	14.9718	234.913	6.5647
33	1	2	46	5390	2	154	vowels	exaggerated	10	169	15	6	2	0	560.169	1641.31	2953.72	4286.14	1196.56	9.63291	14.6252	180.461	5.40385
33	1	2	46	5409	1	184	vowels	exaggerated	25	174	-10	2	2	0	464.822	1319.26	2320.86	3207.27	916.139	8.00981	19.1019	123.854	4.02044
33	1	2	46	5410	1	175	vowels	exaggerated	7	167	-8	-20	2	0	417.092	1442.49	2481.85	3592.08	1007.1	8.56994	17.3765	107.61	3.58221
33	1	2	46	5420	2	163	vowels	exaggerated	12	162	-1	15	2	0	622.541	1840.37	3313.42	4422.01	1277.73	10.0503	13.6961	230.539	6.47662
33	1	2	46	5429	1	172	vowel	exaggerated	27	162	-10	2	2	0	519.364	1503.89	2786.62	3493.37	1033.75	8.72759	16.9286	137.867	4.38255
33	1	2	46	5430	1	178	vowels	exaggerated	1	191	13	9	3	1	414.516	1341.56	2342.24	3376.15	947.224	8.20517	18.475	103.648	3.47211
33	1	2	46	5491	1	180	vowels	exaggerated	16	190	10	9	1	0	452.233	1355.12	2536.52	3185.88	940.508	8.16331	18.607	88.0941	3.02683
33	1	2	46	5498	2	159	vowels	exaggerated	7	171	12	3	2	0	665.51	1840.5	2986.63	4068.8	1180.99	9.55039	14.818	195.885	5.74766
33	1	2	46	5503	1	183	vowels	exaggerated	3	188	5	6	2	0	505.843	1496.54	2458.26	3243.29	952.138	8.23566	18.3797	95.2389	3.23403
33	1	2	46	5505	1	161	vowels	exaggerated	5	170	9	-2	2	0	502.781	1391.38	2640.15	3722.08	1046.01	8.79913	16.7303	106.467	3.55058
33	1	2	46	5508	2	166.5	vowels	exaggerated	4	175	8.5	20	2	0	605.197	1645.01	2977.46	3991.12	1151.56	9.39212	15.1968	256.169	6.98121
33	1	2	46	5300	1	179	vowels	attenuated	0	189	10	10	1	1	448.057	1478.51	2556.34	3789.34	1052.16	8.83484	16.6325	125.818	4.07204
33	1	2	46	5301	1	177	vowels	attenuated	26	164	-13	0	2	0	484.777	1548.99	2598.06	3799.79	1064.77	8.9076	16.4354	109.657	3.63859
33	1	2	46	5302	1	187	vowels	attenuated	17	184	-3	3	2	0	514.264	1522.38	2821.56	3618.86	1060.03	8.8803	16.509	112.093	3.70521
33	1	2	46	5320	2	166	vowels	attenuated	8	157	-9	-2	2	0	609.121	1809.88	3227.64	4345.49	1252.27	9.9216	13.9746	228.445	6.43417
33	1	2	46	5326	2	167	vowels	attenuated	17	161	-6	-1	2	0	602.206	1754	3139.13	4136.01	1202.66	9.66502	14.551	218.489	6.22958
33	1	2	46	5329	2	163	vowels	attenuated	11	150	-13	-6	2	0	517.203	1974.19	3334.84	4387.01	1281.5	10.0691	13.6559	236.465	6.59576
33	1	2	46	5334	2	164	vowels	attenuated	24	161	-3	-12	2	0	560.273	1817.02	3097.3	4379.97	1241.85	9.86835	14.0919	224.63	6.35629
33	1	2	46	5338	2	163	vowels	attenuated	3	162	-1	-5	3	0	534.537	1951.13	3056.33	4333.79	1238.24	9.84984	14.133	196.139	5.75321
33	1	2	46	5386	2	185	vowels	attenuated	19	149	-36	-6	1	1	590.434	1828.91	2934.27					248.407	6.83127
33	1	2	46	5390	2	154	vowels	attenuated	15	153	-1	-10	1	1	580.881	1784.19	3115.2	4418.05	1248.47	9.90223	14.0171	202.823	5.89824
33	1	2	46	5409	1	184	vowels	attenuated	9	162	-22	-10	2	0	506.226	1612.25	2611.12	3647.41	1045.96	8.79889	16.731	159.631	4.91841
33	1	2	46	5410	1	175	vowels	attenuated	14	173	-2	-14	1	1	443.207	1650.33	2574.79	3921.39	1088.52	9.04292	16.0769	107.437	3.57743
33	1	2	46	5420	2	163	vowels	attenuated	27	148	-15	1	1	1	554.633	2043.41	3513.46					242.734	6.72012
33	1	2	46	5429	1	172	vowels	attenuated	8	180	8	20	2	0	492.657	1527.69	2742.74	3635.74	1053.32	8.84159	16.6141	130.431	4.19214
33	1	2	46	5430	1	178	vowels	attenuated	15	160	-18	-22	1	1	489.295	1537.09	2451.4	3605.52	1014.2	8.61216	17.2551	130.884	4.20386
33	1	2	46	5491	1	180	vowels	attenuated	21	159	-21	-22	1	1	451.006	1563.97	2588.86	3560.36	1024.04	8.67046	17.0892	124.769	4.04452
33	1	2	46	5498	2	159	vowels	attenuated	25	161	2	-7	1	1	617.69	1905.23	3062.16	4192.48	1214.08	9.7248	14.4142	206.414	5.97525
33	1	2	46	5503	1	183	vowels	attenuated	12	168	-15	-14	1	1	418.958	1602.28	2620.76	3751.91	1061.74	8.89013	16.4824	107.306	3.57379
33	1	2	46	5505	1	161	vowels	attenuated	13	180	19	8	3	0	503.895	1469.27	2704.3	3773.3	1067.77	8.92478	16.3893	97.8906	3.30976
33	1	2	46	5508	2	166.5	vowels	attenuated	2	147	-19.5	-8	1	1	638.17	1927.66	3041	3977.15	1177.77	9.53319	14.8586	273.441	7.30643
34	1	1	22	5254	2	165	vowels	honest	4	168	3		3	0	537.058	1879.84	3234.21	4298.79	1248.55	9.90263	14.0163	182.318	5.44593
34	1	1	22	5300	1	179	vowels	honest	12	181	2		3	0	537.058	1879.84	3234.21	4298.79	1248.55	9.90263	14.0163	182.318	5.44593
34	1	1	22	5308	2	158	vowels	honest	14	166	8		2	1	610.458	1831.63	3283.31	4138.4	1225.97	9.78656	14.2744	202.957	5.90114
34	1	1	22	5310	1	174.5	vowels	honest	28	175	0.5		1	0	470.099	1386.75	2593.78	3638.87	1025.51	8.67911	17.0647	100.606	3.3867
34	1	1	22	5313	2	163	vowels	honest	1	159	-4		1	0	650.214	1662.67	3019.41	4145.25	1184.57	9.56942	14.7733	226.236	6.38917
34	1	1	22	5320	2	166	vowels	honest	20	150	-16		2	1	701.589	1866.11	3300.21	4160.59	1236.31	9.83993	14.155	243.289	6.73107
34	1	1	22	5323	1	186	vowels	honest	21	186	0		2	1	424.361	1407.61	2446.58	3329.52	956.826	8.26467	18.2896	103.137	3.45781
34	1	1	22	5329	2	163	vowels	honest	15	157	-6		2	1	577.083	1855	3146.01	4071.26	1199.31	9.64738	14.5917	187.795	5.56892
34	1	1	22	5402	1	187	vowels	honest	16	175	-12		2	1	475.864	1406.2	2550.9	3471.68	994.065	8.49177	17.6045	130.072	4.18287
34	1	1	22	5409	1	184	vowels	honest	14	184	0		3	0	527.172	1545.7	2457.62	3357.51	975.118	8.37694	17.9465	126.688	4.09483
34	1	1	22	5410	1	175	vowels	honest	24	175	0		2	1	458.819	1505.88						112.866	3.72627
34	1	1	22	5420	2	163	vowels	honest	28	165	2		2	1	614.802	1984.98	3039.48	4238.94	1224.76	9.78027	14.2886	242.411	6.71376
34	1	1	22	5424	2	147	vowels	honest	5	160	13		2	1	583.185	1878.16	3057.79	4506.75	1263.19	9.977	13.8539	242.729	6.72003
34	1	1	22	5428	1	185	vowels	honest	4	176	-9		2	1	490.439	1482.57	2800.32	3498.21	914.499	7.99939	19.1362	113.632	3.74709
34	1	1	22	5440	2	169	vowels	honest	10	161	-8		2	1	630.377	1707.16	2891.89	4042.14	1154.91	9.4103	15.1527	228.824	6.44186
34	1	1	22	5491	1	180	vowels	honest	19	182	2		2	1	490.868	1517.18	2610.36	3645.97	1038.48	8.75523	16.8516	98.6114	3.33025
34	1	1	22	5492	1	187	vowels	honest	26	189	2		3	0	609.296	1542.89	2675.01	3565.5	1037.42	8.74904	16.8688	126.242	4.08316
34	1	1	22	5500	1	168	vowels	honest	9	178	10		2	1	495.226	1398.9	2623.87	3380.43	987.483	8.45205	17.7218	88.9123	3.05079
34	1	1	22	5508	2	166.5	vowels	honest	6	166	-0.5		2	1	658.829	1883.54	3134.16	4150.64	1215.11	9.73017	14.4019	235.999	6.58644
34	1	1	22	5517	2	169.5	vowels	honest	12	171	1.5		2	1	606.907	1837.2	3159.04	4213.43	1223.99	9.77631	14.2975	218.278	6.22518
34	1	1	22	5254	2	165	vowels	exaggerated	22	173	8	5	3	1	640.982	1756.44						169.218	5.145
34	1	1	22	5300	1	179	vowels	exaggerated	17	194	15	13	3	1	465.386	1422.11	2379.75	3480.29	976.011	8.38239	17.9301	114.549	3.77194
34	1	1	22	5308	2	158	vowels	exaggerated	19	160	2	-6	2	0	580.824	1727.29	3036.01	4076.06	1177.98	9.53433	14.8559	179.949	5.39223
34	1	1	22	5310	1	174.5	vowels	exaggerated	11	174	-0.5	-1	2	0	465.063	1322.92	2413.81	3485.94	973.916	8.3696	17.9687	99.3721	3.35181
34	1	1	22	5313	2	163	vowel	exaggerated	8	174	11	15	3	1	537.447	1494.38	2803.94	3940.31	1110.06	9.16384	15.7649	194.255	5.71193
34	1	1	22	5320	2	166	vowels	exaggerated	9	147	-19	-3	2	0	708.567	1896.76	3207.84					229.526	6.4561
34	1	1	22	5323	1	186	vowels	exaggerated	0	170	-16	-16	3	1	461.665	1360.67	2430.37	3180.2	850.751	7.58478	20.5701	118.219	3.87073
34	1	1	22	5329	2	163	vowels	exaggerated	25	167	4	10	3	1	502.791	1588.42	2961.31	3840.56	1118.06	9.20834	15.6521	192.028	5.66287
34	1	1	22	5402	1	187	vowels	exaggerated	2	175	-12	0	2	0	469.826	1357	2343.75	3018.96	890.293	7.84414	19.6564	126.739	4.09614
34	1	1	22	5409	1	184	vowels	exaggerated	3	181	-3	-3	3	1	464.822	1319.26	2320.86	3207.27	916.139	8.00981	19.1019	123.854	4.02044
34	1	1	22	5410	1	175	vowels	exaggerated	22	182	7	7	2	0	417.092	1442.49	2481.85	3592.08	1007.1	8.56994	17.3765	107.61	3.58221
34	1	1	22	5420	2	163	vowels	exaggerated	27	169	6	4	2	0	622.541	1840.37	3313.42	4422.01	1277.73	10.0503	13.6961	230.539	6.47662
34	1	1	22	5424	2	147	vowels	exaggerated	26	173	26	13	1	0	557.089	1598.39	2721.9	4177.32	1147.69	9.37111	15.248	250.912	6.87992
34	1	1	22	5428	1	185	vowels	exaggerated	6	184	-1	8	3	1	441.191	1334.2	2765.26	3352.17	993.697	8.48955	17.611	90.1223	3.08612
34	1	1	22	5440	2	169	vowels	exaggerated	0	156	-13	-5	2	0	523.663	1631.49	2816.29	4121.68	1151.22	9.39031	15.2012	200.122	5.83992
34	1	1	22	5491	1	180	vowels	exaggerated	10	188	8	6	3	1	452.233	1355.12	2536.52	3185.88	940.508	8.16331	18.607	88.0941	3.02683
34	1	1	22	5492	1	187	vowels	exaggerated	25	174	-13	-15	2	0	481.965	1382.61	2526.98	3358.62	970.834	8.35077	18.0257	122.554	3.98611
34	1	1	22	5500	1	168	vowels	exaggerated	29	193	25	15	3	1	490.114	1322.77	2475.99	3195.93	933.569	8.11987	18.7453	83.3535	2.88676
34	1	1	22	5508	2	166.5	vowels	exaggerated	13	168	1.5	2	2	0	605.197	1645.01	2977.46	3991.12	1151.56	9.39212	15.1968	256.169	6.98121
34	1	1	22	5517	2	169.5	vowels	exaggerated	18	171	1.5	0	3	1	562.089	1613.07	2976.07	4047.53	1157.49	9.42424	15.119	177.891	5.34532
34	1	1	22	5254	2	165	vowels	attenuated	29	172	7	4	2	0	537.202	1832.41	3387.25	4387.82	1278.22	10.0527	13.6909	195.574	5.74086
34	1	1	22	5300	1	179	vowels	attenuated	1	166	-13	-15	2	0	448.057	1478.51	2556.34	3789.34	1052.16	8.83484	16.6325	125.818	4.07204
34	1	1	22	5308	2	158	vowels	attenuated	2	155	-3	-11	2	0	576.293	1822.65	3021.22	4199.86	1203.56	9.66971	14.5402	224.594	6.35556
34	1	1	22	5310	1	174.5	vowels	attenuated	20	177	2.5	2	1	1	437.19	1447.31	2499.84	3665.8	1022.36	8.66051	17.1173	100.675	3.38862
34	1	1	22	5313	2	163	vowels	attenuated	17	156	-7	-3	1	1	649.187	1703.12	2975.99					264.248	7.13475
34	1	1	22	5320	2	166	vowels	attenuated	11	153	-13	3	1	1	609.121	1809.88	3227.64	4345.49	1252.27	9.9216	13.9746	228.445	6.43417
34	1	1	22	5323	1	186	vowel	attenuated	18	158	-28	-28	1	1	399.993	1479.54	2539.79	3625.7	1021.84	8.65748	17.1259	101.804	3.42043
34	1	1	22	5329	2	163	vowels	attenuated	3	162	-1	5	1	1	517.203	1974.19	3334.84	4387.01	1281.5	10.0691	13.6559	236.465	6.59576
34	1	1	22	5402	1	187	vowels	attenuated	5	173	-14	-2	1	1	487.332	1432.4						131.544	4.22091
34	1	1	22	5409	1	184	vowels	attenuated	23	186	2	2	3	0	506.226	1612.25	2611.12	3647.41	1045.96	8.79889	16.731	159.631	4.91841
34	1	1	22	5410	1	175	vowels	attenuated	7	175	0	0	1	1	443.207	1650.33	2574.79	3921.39	1088.52	9.04292	16.0769	107.437	3.57743
34	1	1	22	5420	2	163	vowels	attenuated	21	148	-15	-17	2	0	554.633	2043.41	3513.46					242.734	6.72012
34	1	1	22	5424	2	147	vowels	attenuated	24	155	8	-5	1	1	622.049	1922.16	3134.1	4479.78	1271.85	10.0207	13.7595	315.759	8.05823
34	1	1	22	5428	1	185	vowels	attenuated	27	180	-5	4	2	0	476.381	1563.32	2759.89	3624.83	1055.7	8.85534	16.5766	127.891	4.12621
34	1	1	22	5440	2	169	vowels	attenuated	16	162	-7	1	2	0	552.08	1741.1	2939.9	4202.44	1187.9	9.58711	14.7318	257.105	6.99913
34	1	1	22	5491	1	180	vowels	attenuated	15	173	-7	-9	1	1	451.006	1563.97	2588.86	3560.36	1024.04	8.67046	17.0892	124.769	4.04452
34	1	1	22	5492	1	187	vowels	attenuated	13	180	-7	-9	2	0	464.768	1606.28	2797.83	3536.48	1048.29	8.81239	16.6939	132.329	4.24112
34	1	1	22	5500	1	168	vowels	attenuated	8	179	11	1	1	1	504.498	1516.14	2613.51	3677.28	1044.32	8.78932	16.7573	90.8715	3.10792
34	1	1	22	5508	2	166.5	vowels	attenuated	23	151	-15.5	-15	1	1	638.17	1927.66	3041	3977.15	1177.77	9.53319	14.8586	273.441	7.30643
34	1	1	22	5517	2	169.5	vowels	attenuated	7	158	-11.5	-13	2	0	590.905	1806.64	3338.61	4295.06	1256.41	9.94266	13.9286	212.669	6.10786
35	1	2	31	5300	1	179	vowels	honest	27	187	8		2	1	537.058	1879.84	3234.21	4298.79	1248.55	9.90263	14.0163	182.318	5.44593
35	1	2	31	5302	1	187	vowels	honest	19	190	3		2	1	483.926	1470.97	2669.47	3300.73	984.507	8.43402	17.7754	110.783	3.66946
35	1	2	31	5303	1	175	vowels	honest	17	164	-11		1	0	566.334	1871.42	2723.97	3702.25	1088.48	9.0427	16.0774	123.721	4.01693
35	1	2	31	5308	2	158	vowels	honest	11	150	-8		1	0	610.458	1831.63	3283.31	4138.4	1225.97	9.78656	14.2744	202.957	5.90114
35	1	2	31	5313	2	163	vowels	honest	28	176	13		3	0	650.214	1662.67	3019.41	4145.25	1184.57	9.56942	14.7733	226.236	6.38917
35	1	2	31	5319	2	159	vowels	honest	25	161	2		2	1	614.819	1652.2	3008.95	4297.6	1207.13	9.68844	14.4972	218.291	6.22546
35	1	2	31	5320	2	166	vowels	honest	22	150	-16		2	1	701.589	1866.11	3300.21	4160.59	1236.31	9.83993	14.155	243.289	6.73107
35	1	2	31	5338	2	163	vowels	honest	17	169	6		2	1	595.076	1903.62	3052.77	4279.77	1226.86	9.79118	14.264	196.972	5.77142
35	1	2	31	5386	2	185	vowels	honest	19	160	-25		3	0	608.917	1757	2843.17	4066.93	1156.29	9.41778	15.1346	249.322	6.84908
35	1	2	31	5390	2	154	vowels	honest	2	165	11		2	1	553.421	1752.1	3076.39	4395.05	1237.07	9.84384	14.1463	190.203	5.62248
35	1	2	31	5409	1	184	vowels	honest	8	183	-1		3	0	527.172	1545.7	2457.62	3357.51	975.118	8.37694	17.9465	126.688	4.09483
35	1	2	31	5410	1	175	vowels	honest	18	184	9		2	1	458.819	1505.88						112.866	3.72627
35	1	2	31	5420	2	163	vowels	honest	29	149	-14		1	0	614.802	1984.98	3039.48	4238.94	1224.76	9.78027	14.2886	242.411	6.71376
35	1	2	31	5426	2	173	vowels	honest	5	174	1		3	0	608.642	1679.78	2799.98	3826.77	1105.6	9.13896	15.8285	231.482	6.49568
35	1	2	31	5428	1	185	vowels	honest	2	183	-2		2	1	490.439	1482.57	2800.32	3498.21	914.499	7.99939	19.1362	113.632	3.74709
35	1	2	31	5430	1	178	vowels	honest	1	185	7		2	1	468.86	1523.78	2502.37	3539.85	1007.88	8.57457	17.3632	115.051	3.78552
35	1	2	31	5434	2	170	vowels	honest	9	167	-3		2	1	555.307	1694.32	2901.77	4103.78	1163.66	9.45753	15.0388	218.653	6.23298
35	1	2	31	5492	1	187	vowels	honest	4	181	-6		2	1	609.296	1542.89	2675.01	3565.5	1037.42	8.74904	16.8688	126.242	4.08316
35	1	2	31	5503	1	183	vowels	honest	10	185	2		2	1	488.624	1575.31	2616.36	3800.17	1068.99	8.93177	16.3706	96.8376	3.27976
35	1	2	31	5505	1	161	vowels	honest	22	179	18		2	1	493.899	1437.21	2687.32	3858.74	1077.46	8.98016	16.2419	101.085	3.4002
35	1	2	31	5300	1	179	vowels	exaggerated	14	188	9	1	2	0	465.386	1422.11	2379.75	3480.29	976.011	8.38239	17.9301	114.549	3.77194
35	1	2	31	5302	1	187	vowels	exaggerated	15	198	11	8	3	1	397.535	1120.86	2225.64	2697.19	804.016	7.26868	21.7657	97.7084	3.30458
35	1	2	31	5303	1	175	vowels	exaggerated	24	169	-6	5	2	0	535.336	1615.24	2532.69	3337.29	985.846	8.44213	17.7513	118.921	3.88953
35	1	2	31	5308	2	158	vowels	exaggerated	26	168	10	18	3	1	580.824	1727.29	3036.01	4076.06	1177.98	9.53433	14.8559	179.949	5.39223
35	1	2	31	5313	2	163	vowel	exaggerated	21	180	17	4	3	1	537.447	1494.38	2803.94	3940.31	1110.06	9.16384	15.7649	194.255	5.71193
35	1	2	31	5319	2	159	vowels	exaggerated	14	171	12	10	3	1	621.89	1669.51						226.272	6.38989
35	1	2	31	5320	2	166	vowels	exaggerated	4	150	-16	0	1	0	708.567	1896.76	3207.84					229.526	6.4561
35	1	2	31	5338	2	163	vowels	exaggerated	3	155	-8	-14	2	0	596.431	1896.83	3063.06	4149.61	1205.94	9.68221	14.5115	198.305	5.80046
35	1	2	31	5386	2	185	vowels	exaggerated	23	174	-11	14	2	0	587.457	1722.49	2899.04	4120.29	1168.86	9.48552	14.9718	234.913	6.5647
35	1	2	31	5390	2	154	vowels	exaggerated	8	173	19	8	2	0	560.169	1641.31	2953.72	4286.14	1196.56	9.63291	14.6252	180.461	5.40385
35	1	2	31	5409	1	184	vowels	exaggerated	16	197	13	14	3	1	464.822	1319.26	2320.86	3207.27	916.139	8.00981	19.1019	123.854	4.02044
35	1	2	31	5410	1	175	vowels	exaggerated	25	188	13	4	2	0	417.092	1442.49	2481.85	3592.08	1007.1	8.56994	17.3765	107.61	3.58221
35	1	2	31	5420	2	163	vowels	exaggerated	27	151	-12	2	2	0	622.541	1840.37	3313.42	4422.01	1277.73	10.0503	13.6961	230.539	6.47662
35	1	2	31	5426	2	173	vowels	exaggerated	24	172	-1	-2	3	1	597.715	1615.17	2851.58	3865.14	1113.26	9.1817	15.7195	220.009	6.2611
35	1	2	31	5428	1	185	vowels	exaggerated	11	194	9	11	3	1	441.191	1334.2	2765.26	3352.17	993.697	8.48955	17.611	90.1223	3.08612
35	1	2	31	5430	1	178	vowels	exaggerated	28	197	19	12	3	1	414.516	1341.56	2342.24	3376.15	947.224	8.20517	18.475	103.648	3.47211
35	1	2	31	5434	2	170	vowels	exaggerated	0	160	-10	-7	3	1	620.417	1762.8	3095.48	4143.13	1199.72	9.64952	14.5868	219.759	6.25592
35	1	2	31	5492	1	187	vowels	exaggerated	20	184	-3	3	3	1	481.965	1382.61	2526.98	3358.62	970.834	8.35077	18.0257	122.554	3.98611
35	1	2	31	5503	1	183	vowels	exaggerated	9	193	10	8	3	1	505.843	1496.54	2458.26	3243.29	952.138	8.23566	18.3797	95.2389	3.23403
35	1	2	31	5505	1	161	vowels	exaggerated	3	189	28	10	2	0	502.781	1391.38	2640.15	3722.08	1046.01	8.79913	16.7303	106.467	3.55058
35	1	2	31	5300	1	179	vowels	attenuated	5	175	-4	-12	1	1	448.057	1478.51	2556.34	3789.34	1052.16	8.83484	16.6325	125.818	4.07204
35	1	2	31	5302	1	187	vowels	attenuated	23	188	1	-2	2	0	514.264	1522.38	2821.56	3618.86	1060.03	8.8803	16.509	112.093	3.70521
35	1	2	31	5303	1	175	vowels	attenuated	0	179	4	15	1	1	599.492	1828.02	2908.16	3930.93	1146.21	9.36306	15.2677	149.552	4.67408
35	1	2	31	5308	2	158	vowels	attenuated	20	167	9	17	1	1	576.293	1822.65	3021.22	4199.86	1203.56	9.66971	14.5402	224.594	6.35556
35	1	2	31	5313	2	163	vowels	attenuated	16	150	-13	-26	3	0	649.187	1703.12	2975.99					264.248	7.13475
35	1	2	31	5319	2	159	vowels	attenuated	12	158	-1	-3	1	1	554.867	1705.11	3018.77	4063.95	1171.71	9.50079	14.9355	215.527	6.16783
35	1	2	31	5320	2	166	vowels	attenuated	13	155	-11	5	2	0	609.121	1809.88	3227.64	4345.49	1252.27	9.9216	13.9746	228.445	6.43417
35	1	2	31	5338	2	163	vowels	attenuated	1	157	-6	-12	2	0	534.537	1951.13	3056.33	4333.79	1238.24	9.84984	14.133	196.139	5.75321
35	1	2	31	5386	2	185	vowels	attenuated	18	175	-10	15	3	0	590.434	1828.91	2934.27					248.407	6.83127
35	1	2	31	5390	2	154	vowels	attenuated	15	161	7	-4	2	0	580.881	1784.19	3115.2	4418.05	1248.47	9.90223	14.0171	202.823	5.89824
35	1	2	31	5409	1	184	vowels	attenuated	21	176	-8	-7	3	0	506.226	1612.25	2611.12	3647.41	1045.96	8.79889	16.731	159.631	4.91841
35	1	2	31	5410	1	175	vowels	attenuated	7	191	16	7	1	1	443.207	1650.33	2574.79	3921.39	1088.52	9.04292	16.0769	107.437	3.57743
35	1	2	31	5420	2	163	vowels	attenuated	6	150	-13	1	1	1	554.633	2043.41	3513.46					242.734	6.72012
35	1	2	31	5426	2	173	vowels	attenuated	7	160	-13	-14	3	0	632.531	1695.39	2971.83	3933.7	1145.57	9.35954	15.2763	254.112	6.94171
35	1	2	31	5428	1	185	vowels	attenuated	26	160	-25	-23	1	1	476.381	1563.32	2759.89	3624.83	1055.7	8.85534	16.5766	127.891	4.12621
35	1	2	31	5430	1	178	vowels	attenuated	29	172	-6	-13	1	1	489.295	1537.09	2451.4	3605.52	1014.2	8.61216	17.2551	130.884	4.20386
35	1	2	31	5434	2	170	vowels	attenuated	10	152	-18	-15	2	0	551.03	1603.23	2880.67	4074.11	1149.59	9.38145	15.2228	209.706	6.04527
35	1	2	31	5492	1	187	vowels	attenuated	12	169	-18	-12	2	0	464.768	1606.28	2797.83	3536.48	1048.29	8.81239	16.6939	132.329	4.24112
35	1	2	31	5503	1	183	vowels	attenuated	6	167	-16	-18	1	1	418.958	1602.28	2620.76	3751.91	1061.74	8.89013	16.4824	107.306	3.57379
35	1	2	31	5505	1	161	vowels	attenuated	13	181	20	2	2	0	503.895	1469.27	2704.3	3773.3	1067.77	8.92478	16.3893	97.8906	3.30976
36	1	1	30	5301	1	177	vowels	honest	23	178	1		2	1	447.11	1372.8	2557.61	3700.2	1029.88	8.70485	16.9923	95.038	3.22826
36	1	1	30	5302	1	187	vowels	honest	27	179	-8		2	1	483.926	1470.97	2669.47	3300.73	984.507	8.43402	17.7754	110.783	3.66946
36	1	1	30	5308	2	158	vowels	honest	10	164	6		2	1	610.458	1831.63	3283.31	4138.4	1225.97	9.78656	14.2744	202.957	5.90114
36	1	1	30	5313	2	163	vowels	honest	9	167	4		3	0	650.214	1662.67	3019.41	4145.25	1184.57	9.56942	14.7733	226.236	6.38917
36	1	1	30	5319	2	159	vowels	honest	2	166	7		2	1	614.819	1652.2	3008.95	4297.6	1207.13	9.68844	14.4972	218.291	6.22546
36	1	1	30	5326	2	167	vowels	honest	16	168	1		2	1	570.978	1654.21	2978.46	3934.73	1142.12	9.34074	15.3224	192.175	5.6661
36	1	1	30	5329	2	163	vowels	honest	5	168	5		2	1	577.083	1855	3146.01	4071.26	1199.31	9.64738	14.5917	187.795	5.56892
36	1	1	30	5402	1	187	vowels	honest	11	181	-6		2	1	475.864	1406.2	2550.9	3471.68	994.065	8.49177	17.6045	130.072	4.18287
36	1	1	30	5410	1	175	vowels	honest	12	179	4		2	1	458.819	1505.88						112.866	3.72627
36	1	1	30	5411	1	175	vowels	honest	14	179	4		2	1	513.96	1505.58	2709.98	3844.78	1083.19	9.01274	16.1559	137.037	4.36148
36	1	1	30	5420	2	163	vowels	honest	24	162	-1		1	0	614.802	1984.98	3039.48	4238.94	1224.76	9.78027	14.2886	242.411	6.71376
36	1	1	30	5426	2	173	vowels	honest	14	167	-6		2	1	608.642	1679.78	2799.98	3826.77	1105.6	9.13896	15.8285	231.482	6.49568
36	1	1	30	5440	2	169	vowels	honest	6	165	-4		2	1	630.377	1707.16	2891.89	4042.14	1154.91	9.4103	15.1527	228.824	6.44186
36	1	1	30	5492	1	187	vowels	honest	18	179	-8		2	1	609.296	1542.89	2675.01	3565.5	1037.42	8.74904	16.8688	126.242	4.08316
36	1	1	30	5503	1	183	vowels	honest	26	180	-3		2	1	488.624	1575.31	2616.36	3800.17	1068.99	8.93177	16.3706	96.8376	3.27976
36	1	1	30	5504	1	173	vowels	honest	20	178	5		2	1	483.992	1343.58	2420.91	3508.92	922.185	8.04814	18.9767	125.155	4.05465
36	1	1	30	5505	1	161	vowels	honest	3	180	19		2	1	493.899	1437.21	2687.32	3858.74	1077.46	8.98016	16.2419	101.085	3.4002
36	1	1	30	5508	2	166.5	vowels	honest	11	169	2.5		2	1	658.829	1883.54	3134.16	4150.64	1215.11	9.73017	14.4019	235.999	6.58644
36	1	1	30	5517	2	169.5	vowels	honest	8	164	-5.5		2	1	606.907	1837.2	3159.04	4213.43	1223.99	9.77631	14.2975	218.278	6.22518
36	1	1	30	5522	1	182	vowels	honest	29	180	-2		2	1	520.89	1516.42	2479.76	3435.98	988.59	8.45874	17.702	129.38	4.16493
36	1	1	30	5301	1	177	vowels	exaggerated	16	179	2	1	3	1	422.299	1255.05	2503.89	3451.05	972.959	8.36376	17.9864	91.6171	3.12957
36	1	1	30	5302	1	187	vowels	exaggerated	21	185	-2	6	3	1	397.535	1120.86	2225.64	2697.19	804.016	7.26868	21.7657	97.7084	3.30458
36	1	1	30	5308	2	158	vowels	exaggerated	17	168	10	4	2	0	580.824	1727.29	3036.01	4076.06	1177.98	9.53433	14.8559	179.949	5.39223
36	1	1	30	5313	2	163	vowel	exaggerated	29	165	2	-2	3	1	537.447	1494.38	2803.94	3940.31	1110.06	9.16384	15.7649	194.255	5.71193
36	1	1	30	5319	2	159	vowels	exaggerated	21	168	9	2	2	0	621.89	1669.51						226.272	6.38989
36	1	1	30	5326	2	167	vowels	exaggerated	15	163	-4	-5	2	0	563.83	1706.02	3098.96	4105.83	1188.51	9.59034	14.7243	192.961	5.68345
36	1	1	30	5329	2	163	vowels	exaggerated	4	167	4	-1	3	1	502.791	1588.42	2961.31	3840.56	1118.06	9.20834	15.6521	192.028	5.66287
36	1	1	30	5402	1	187	vowels	exaggerated	17	178	-9	-3	3	1	469.826	1357	2343.75	3018.96	890.293	7.84414	19.6564	126.739	4.09614
36	1	1	30	5410	1	175	vowels	exaggerated	0	184	9	5	2	0	417.092	1442.49	2481.85	3592.08	1007.1	8.56994	17.3765	107.61	3.58221
36	1	1	30	5411	1	175	vowels	exaggerated	15	179	4	0	2	0	483.034	1323.04	2463.51	3460.95	976.103	8.38294	17.9284	109.744	3.64096
36	1	1	30	5420	2	163	vowels	exaggerated	1	164	1	2	2	0	622.541	1840.37	3313.42	4422.01	1277.73	10.0503	13.6961	230.539	6.47662
36	1	1	30	5426	2	173	vowels	exaggerated	3	167	-6	0	3	1	597.715	1615.17	2851.58	3865.14	1113.26	9.1817	15.7195	220.009	6.2611
36	1	1	30	5440	2	169	vowels	exaggerated	19	163	-6	-2	2	0	523.663	1631.49	2816.29	4121.68	1151.22	9.39031	15.2012	200.122	5.83992
36	1	1	30	5492	1	187	vowels	exaggerated	10	179	-8	0	2	0	481.965	1382.61	2526.98	3358.62	970.834	8.35077	18.0257	122.554	3.98611
36	1	1	30	5503	1	183	vowels	exaggerated	9	184	1	4	3	1	505.843	1496.54	2458.26	3243.29	952.138	8.23566	18.3797	95.2389	3.23403
36	1	1	30	5504	1	173	vowels	exaggerated	28	179	6	1	3	1	490.653	1371.45	2497	3541.43	997.143	8.51028	17.5501	126.83	4.09852
36	1	1	30	5505	1	161	vowels	exaggerated	5	181	20	1	2	0	502.781	1391.38	2640.15	3722.08	1046.01	8.79913	16.7303	106.467	3.55058
36	1	1	30	5508	2	166.5	vowels	exaggerated	20	169	2.5	0	3	1	605.197	1645.01	2977.46	3991.12	1151.56	9.39212	15.1968	256.169	6.98121
36	1	1	30	5517	2	169.5	vowels	exaggerated	13	176	6.5	12	2	0	562.089	1613.07	2976.07	4047.53	1157.49	9.42424	15.119	177.891	5.34532
36	1	1	30	5522	1	182	vowels	exaggerated	4	180	-2	0	3	1	508.621	1448.11	2440.99	3246.31	947.193	8.20497	18.4756	126.635	4.09344
36	1	1	30	5301	1	177	vowels	attenuated	25	178	1	0	2	0	484.777	1548.99	2598.06	3799.79	1064.77	8.9076	16.4354	109.657	3.63859
36	1	1	30	5302	1	187	vowels	attenuated	1	181	-6	2	2	0	514.264	1522.38	2821.56	3618.86	1060.03	8.8803	16.509	112.093	3.70521
36	1	1	30	5308	2	158	vowels	attenuated	12	169	11	5	2	0	576.293	1822.65	3021.22	4199.86	1203.56	9.66971	14.5402	224.594	6.35556
36	1	1	30	5313	2	163	vowels	attenuated	27	163	0	-4	3	0	649.187	1703.12	2975.99					264.248	7.13475
36	1	1	30	5319	2	159	vowels	attenuated	7	144	-15	-22	1	1	554.867	1705.11	3018.77	4063.95	1171.71	9.50079	14.9355	215.527	6.16783
36	1	1	30	5326	2	167	vowels	attenuated	23	163	-4	-5	2	0	602.206	1754	3139.13	4136.01	1202.66	9.66502	14.551	218.489	6.22958
36	1	1	30	5329	2	163	vowels	attenuated	28	168	5	0	1	1	517.203	1974.19	3334.84	4387.01	1281.5	10.0691	13.6559	236.465	6.59576
36	1	1	30	5402	1	187	vowels	attenuated	13	179	-8	-2	2	0	487.332	1432.4						131.544	4.22091
36	1	1	30	5410	1	175	vowels	attenuated	24	179	4	0	2	0	443.207	1650.33	2574.79	3921.39	1088.52	9.04292	16.0769	107.437	3.57743
36	1	1	30	5411	1	175	vowels	attenuated	22	179	4	0	2	0	555.244	1550.59	2723.66	3853.27	1090.43	9.05373	16.0487	133.125	4.2616
36	1	1	30	5420	2	163	vowels	attenuated	26	162	-1	0	1	1	554.633	2043.41	3513.46					242.734	6.72012
36	1	1	30	5426	2	173	vowels	attenuated	25	162	-11	-5	2	0	632.531	1695.39	2971.83	3933.7	1145.57	9.35954	15.2763	254.112	6.94171
36	1	1	30	5440	2	169	vowels	attenuated	22	168	-1	3	2	0	552.08	1741.1	2939.9	4202.44	1187.9	9.58711	14.7318	257.105	6.99913
36	1	1	30	5492	1	187	vowels	attenuated	2	182	-5	3	1	1	464.768	1606.28	2797.83	3536.48	1048.29	8.81239	16.6939	132.329	4.24112
36	1	1	30	5503	1	183	vowels	attenuated	7	181	-2	1	1	1	418.958	1602.28	2620.76	3751.91	1061.74	8.89013	16.4824	107.306	3.57379
36	1	1	30	5504	1	173	vowels	attenuated	8	180	7	2	3	0	452.549	1342.83	2425.06					112.914	3.7276
36	1	1	30	5505	1	161	vowels	attenuated	6	181	20	1	2	0	503.895	1469.27	2704.3	3773.3	1067.77	8.92478	16.3893	97.8906	3.30976
36	1	1	30	5508	2	166.5	vowels	attenuated	18	164	-2.5	-5	2	0	638.17	1927.66	3041	3977.15	1177.77	9.53319	14.8586	273.441	7.30643
36	1	1	30	5517	2	169.5	vowels	attenuated	0	166	-3.5	2	2	0	590.905	1806.64	3338.61	4295.06	1256.41	9.94266	13.9286	212.669	6.10786
36	1	1	30	5522	1	182	vowels	attenuated	19	177	-5	-3	1	1	503.408	1580.64	2578.71	3591.07	1030.39	8.70784	16.9839	141.796	4.48159
37	1	1	36	5254	2	165	vowels	honest	20	178	13		3	0	537.058	1879.84	3234.21	4298.79	1248.55	9.90263	14.0163	182.318	5.44593
37	1	1	36	5300	1	179	vowels	honest	3	186	7		3	0	537.058	1879.84	3234.21	4298.79	1248.55	9.90263	14.0163	182.318	5.44593
37	1	1	36	5301	1	177	vowels	honest	10	184	7		1	0	447.11	1372.8	2557.61	3700.2	1029.88	8.70485	16.9923	95.038	3.22826
37	1	1	36	5308	2	158	vowels	honest	11	169	11		3	0	610.458	1831.63	3283.31	4138.4	1225.97	9.78656	14.2744	202.957	5.90114
[truncated: 3,656 more rows]

## Sheet: Experiment 2 data
Listnr_num	Exp	Listnr_sex_m1f2	Listnr_age	Spkr_ID	Spkr_sex_m1f2	Spkr_height_cm	Stim_content	Size_condition	Trial_num	Response_task1_height_cm	Response_error_task1_height_cm	Deception_gain	Response_task2_deception_detection	Response_error_task2_deception_detection
101	2	1	30	5254	2	165	vowels	honest	20	171	6		2	1
101	2	1	30	5300	1	179	vowels	honest	58	174	-5		2	1
101	2	1	30	5301	1	177	vowels	honest	56	172	-5		2	1
101	2	1	30	5302	1	187	vowels	honest	9	184	-3		3	0
101	2	1	30	5303	1	175	vowels	honest	6	179	4		2	1
101	2	1	30	5308	2	158	vowels	honest	41	156	-2		2	1
101	2	1	30	5310	1	174.5	vowels	honest	43	169	-5.5		2	1
101	2	1	30	5313	2	163	vowels	honest	16	152	-11		3	0
101	2	1	30	5319	2	159	vowels	honest	33	172	13		2	1
101	2	1	30	5320	2	166	vowels	honest	53	176	10		1	0
101	2	1	30	5323	1	186	vowels	honest	59	170	-16		3	0
101	2	1	30	5326	2	167	vowels	honest	34	155	-12		2	1
101	2	1	30	5329	2	163	vowels	honest	52	173	10		2	1
101	2	1	30	5334	2	164	vowels	honest	24	156	-8		2	1
101	2	1	30	5338	2	163	vowels	honest	28	173	10		2	1
101	2	1	30	5386	2	185	vowels	honest	46	155	-30		1	0
101	2	1	30	5390	2	154	vowels	honest	49	171	17		1	0
101	2	1	30	5402	1	187	vowels	honest	24	182	-5		1	0
101	2	1	30	5409	1	184	vowels	honest	15	184	0		3	0
101	2	1	30	5410	1	175	vowels	honest	41	171	-4		2	1
101	2	1	30	5411	1	175	vowels	honest	1	167	-8		3	0
101	2	1	30	5420	2	163	vowels	honest	9	166	3		1	0
101	2	1	30	5424	2	147	vowels	honest	35	152	5		2	1
101	2	1	30	5426	2	173	vowels	honest	5	170	-3		3	0
101	2	1	30	5428	1	185	vowels	honest	16	182	-3		2	1
101	2	1	30	5429	1	172	vowels	honest	38	168	-4		2	1
101	2	1	30	5430	1	178	vowels	honest	32	180	2		2	1
101	2	1	30	5434	2	170	vowels	honest	6	161	-9		3	0
101	2	1	30	5438	2	174	vowels	honest	19	162	-12		2	1
101	2	1	30	5440	2	169	vowels	honest	38	179	10		2	1
101	2	1	30	5491	1	180	vowels	honest	34	185	5		2	1
101	2	1	30	5492	1	187	vowels	honest	5	169	-18		3	0
101	2	1	30	5498	2	159	vowels	honest	36	172	13		1	0
101	2	1	30	5500	1	168	vowels	honest	2	182	14		3	0
101	2	1	30	5503	1	183	vowels	honest	12	172	-11		2	1
101	2	1	30	5504	1	173	vowels	honest	13	180	7		2	1
101	2	1	30	5505	1	161	vowels	honest	10	188	27		2	1
101	2	1	30	5508	2	166.5	vowels	honest	30	175	8.5		1	0
101	2	1	30	5517	2	169.5	vowels	honest	37	173	3.5		2	1
101	2	1	30	5522	1	182	vowels	honest	4	185	3		2	1
101	2	1	30	5254	2	165	vowels	exaggerated	57	168	3	-3	3	1
101	2	1	30	5300	1	179	vowels	exaggerated	30	169	-10	-5	3	1
101	2	1	30	5301	1	177	vowels	exaggerated	51	169	-8	-3	3	1
101	2	1	30	5302	1	187	vowels	exaggerated	25	184	-3	0	3	1
101	2	1	30	5303	1	175	vowels	exaggerated	33	184	9	5	2	0
101	2	1	30	5308	2	158	vowels	exaggerated	7	156	-2	0	2	0
101	2	1	30	5310	1	174.5	vowels	exaggerated	44	172	-2.5	3	2	0
101	2	1	30	5313	2	163	vowel	exaggerated	10	161	-2	9	3	1
101	2	1	30	5319	2	159	vowels	exaggerated	25	175	16	3	2	0
101	2	1	30	5320	2	166	vowels	exaggerated	15	173	7	-3	2	0
101	2	1	30	5323	1	186	vowels	exaggerated	27	179	-7	9	3	1
101	2	1	30	5326	2	167	vowels	exaggerated	58	173	6	18	1	0
101	2	1	30	5329	2	163	vowels	exaggerated	50	183	20	10	3	1
101	2	1	30	5334	2	164	vowels	exaggerated	39	155	-9	-1	3	1
101	2	1	30	5338	2	163	vowels	exaggerated	21	171	8	-2	2	0
101	2	1	30	5386	2	185	vowels	exaggerated	22	174	-11	19	2	0
101	2	1	30	5390	2	154	vowels	exaggerated	14	168	14	-3	2	0
101	2	1	30	5402	1	187	vowels	exaggerated	45	179	-8	-3	2	0
101	2	1	30	5409	1	184	vowels	exaggerated	42	173	-11	-11	3	1
101	2	1	30	5410	1	175	vowels	exaggerated	19	180	5	9	3	1
101	2	1	30	5411	1	175	vowels	exaggerated	17	172	-3	5	3	1
101	2	1	30	5420	2	163	vowels	exaggerated	12	167	4	1	2	0
101	2	1	30	5424	2	147	vowels	exaggerated	59	172	25	20	2	0
101	2	1	30	5426	2	173	vowels	exaggerated	17	173	0	3	3	1
101	2	1	30	5428	1	185	vowels	exaggerated	46	176	-9	-6	3	1
101	2	1	30	5429	1	172	vowel	exaggerated	3	171	-1	3	2	0
101	2	1	30	5430	1	178	vowels	exaggerated	23	182	4	2	3	1
101	2	1	30	5434	2	170	vowels	exaggerated	13	168	-2	7	2	0
101	2	1	30	5438	2	174	vowels	exaggerated	4	157	-17	-5	3	1
101	2	1	30	5440	2	169	vowels	exaggerated	2	157	-12	-22	2	0
101	2	1	30	5491	1	180	vowels	exaggerated	11	188	8	3	3	1
101	2	1	30	5492	1	187	vowels	exaggerated	31	172	-15	3	3	1
101	2	1	30	5498	2	159	vowels	exaggerated	0	171	12	-1	2	0
101	2	1	30	5500	1	168	vowels	exaggerated	54	171	3	-11	3	1
101	2	1	30	5503	1	183	vowels	exaggerated	40	170	-13	-2	3	1
101	2	1	30	5504	1	173	vowels	exaggerated	8	183	10	3	3	1
101	2	1	30	5505	1	161	vowels	exaggerated	49	169	8	-19	3	1
101	2	1	30	5508	2	166.5	vowels	exaggerated	56	174	7.5	-1	3	1
101	2	1	30	5517	2	169.5	vowels	exaggerated	43	176	6.5	3	3	1
101	2	1	30	5522	1	182	vowels	exaggerated	28	186	4	1	2	0
101	2	1	30	5254	2	165	vowels	attenuated	27	158	-7	-13	2	0
101	2	1	30	5300	1	179	vowels	attenuated	35	170	-9	-4	2	0
101	2	1	30	5301	1	177	vowels	attenuated	0	167	-10	-5	2	0
101	2	1	30	5302	1	187	vowels	attenuated	39	189	2	5	2	0
101	2	1	30	5303	1	175	vowels	attenuated	21	187	12	8	1	1
101	2	1	30	5308	2	158	vowels	attenuated	47	158	0	2	2	0
101	2	1	30	5310	1	174.5	vowels	attenuated	29	190	15.5	21	1	1
101	2	1	30	5313	2	163	vowels	attenuated	1	151	-12	-1	3	0
101	2	1	30	5319	2	159	vowels	attenuated	44	161	2	-11	1	1
101	2	1	30	5320	2	166	vowels	attenuated	45	171	5	-5	1	1
101	2	1	30	5323	1	186	vowel	attenuated	55	171	-15	1	2	0
101	2	1	30	5326	2	167	vowels	attenuated	26	175	8	20	2	0
101	2	1	30	5329	2	163	vowels	attenuated	29	174	11	1	3	0
101	2	1	30	5334	2	164	vowels	attenuated	51	160	-4	4	2	0
101	2	1	30	5338	2	163	vowels	attenuated	42	178	15	5	1	1
101	2	1	30	5386	2	185	vowels	attenuated	55	158	-27	3	2	0
101	2	1	30	5390	2	154	vowels	attenuated	11	174	20	3	1	1
101	2	1	30	5402	1	187	vowels	attenuated	36	186	-1	4	1	1
101	2	1	30	5409	1	184	vowels	attenuated	57	167	-17	-17	3	0
101	2	1	30	5410	1	175	vowels	attenuated	47	185	10	14	1	1
101	2	1	30	5411	1	175	vowels	attenuated	20	174	-1	7	1	1
101	2	1	30	5420	2	163	vowels	attenuated	23	160	-3	-6	1	1
101	2	1	30	5424	2	147	vowels	attenuated	18	158	11	6	2	0
101	2	1	30	5426	2	173	vowels	attenuated	8	159	-14	-11	3	0
101	2	1	30	5428	1	185	vowels	attenuated	26	181	-4	-1	1	1
101	2	1	30	5429	1	172	vowels	attenuated	37	183	11	15	2	0
101	2	1	30	5430	1	178	vowels	attenuated	48	181	3	1	1	1
101	2	1	30	5434	2	170	vowels	attenuated	3	174	4	13	2	0
101	2	1	30	5438	2	174	vowels	attenuated	31	181	7	19	2	0
101	2	1	30	5440	2	169	vowels	attenuated	32	174	5	-5	2	0
101	2	1	30	5491	1	180	vowels	attenuated	50	188	8	3	1	1
101	2	1	30	5492	1	187	vowels	attenuated	22	173	-14	4	3	0
101	2	1	30	5498	2	159	vowels	attenuated	48	175	16	3	1	1
101	2	1	30	5500	1	168	vowels	attenuated	14	185	17	3	1	1
101	2	1	30	5503	1	183	vowels	attenuated	53	183	0	11	1	1
101	2	1	30	5504	1	173	vowels	attenuated	18	181	8	1	2	0
101	2	1	30	5505	1	161	vowels	attenuated	7	172	11	-16	3	0
101	2	1	30	5508	2	166.5	vowels	attenuated	54	178	11.5	3	1	1
101	2	1	30	5517	2	169.5	vowels	attenuated	40	171	1.5	-2	2	0
101	2	1	30	5522	1	182	vowels	attenuated	52	172	-10	-13	1	1
102	2	1	28	5254	2	165	vowels	honest	43	170	5		3	0
102	2	1	28	5300	1	179	vowels	honest	47	179	0		3	0
102	2	1	28	5301	1	177	vowels	honest	48	173	-4		2	1
102	2	1	28	5302	1	187	vowels	honest	35	178	-9		3	0
102	2	1	28	5303	1	175	vowels	honest	33	162	-13		2	1
102	2	1	28	5308	2	158	vowels	honest	29	156	-2		2	1
102	2	1	28	5310	1	174.5	vowels	honest	37	168	-6.5		1	0
102	2	1	28	5313	2	163	vowels	honest	40	169	6		3	0
102	2	1	28	5319	2	159	vowels	honest	53	160	1		2	1
102	2	1	28	5320	2	166	vowels	honest	54	157	-9		2	1
102	2	1	28	5323	1	186	vowels	honest	0	173	-13		1	0
102	2	1	28	5326	2	167	vowels	honest	5	150	-17		1	0
102	2	1	28	5329	2	163	vowels	honest	30	157	-6		2	1
102	2	1	28	5334	2	164	vowels	honest	52	159	-5		1	0
102	2	1	28	5338	2	163	vowels	honest	36	168	5		1	0
102	2	1	28	5386	2	185	vowels	honest	37	154	-31		3	0
102	2	1	28	5390	2	154	vowels	honest	21	175	21		2	1
102	2	1	28	5402	1	187	vowels	honest	57	179	-8		2	1
102	2	1	28	5409	1	184	vowels	honest	16	179	-5		3	0
102	2	1	28	5410	1	175	vowels	honest	59	169	-6		3	0
102	2	1	28	5411	1	175	vowels	honest	12	174	-1		3	0
102	2	1	28	5420	2	163	vowels	honest	17	154	-9		2	1
102	2	1	28	5424	2	147	vowels	honest	6	152	5		2	1
102	2	1	28	5426	2	173	vowels	honest	4	154	-19		2	1
102	2	1	28	5428	1	185	vowels	honest	56	182	-3		2	1
102	2	1	28	5429	1	172	vowels	honest	11	173	1		2	1
102	2	1	28	5430	1	178	vowels	honest	15	179	1		3	0
102	2	1	28	5434	2	170	vowels	honest	32	157	-13		2	1
102	2	1	28	5438	2	174	vowels	honest	3	149	-25		1	0
102	2	1	28	5440	2	169	vowels	honest	19	162	-7		2	1
102	2	1	28	5491	1	180	vowels	honest	40	170	-10		2	1
102	2	1	28	5492	1	187	vowels	honest	53	165	-22		3	0
102	2	1	28	5498	2	159	vowels	honest	15	168	9		2	1
102	2	1	28	5500	1	168	vowels	honest	18	171	3		2	1
102	2	1	28	5503	1	183	vowels	honest	44	169	-14		2	1
102	2	1	28	5504	1	173	vowels	honest	55	168	-5		3	0
102	2	1	28	5505	1	161	vowels	honest	52	167	6		2	1
102	2	1	28	5508	2	166.5	vowels	honest	31	167	0.5		2	1
102	2	1	28	5517	2	169.5	vowels	honest	14	161	-8.5		3	0
102	2	1	28	5522	1	182	vowels	honest	21	166	-16		2	1
102	2	1	28	5254	2	165	vowels	exaggerated	27	173	8	3	3	1
102	2	1	28	5300	1	179	vowels	exaggerated	7	166	-13	-13	3	1
102	2	1	28	5301	1	177	vowels	exaggerated	49	173	-4	0	2	0
102	2	1	28	5302	1	187	vowels	exaggerated	9	179	-8	1	3	1
102	2	1	28	5303	1	175	vowels	exaggerated	31	165	-10	3	2	0
102	2	1	28	5308	2	158	vowels	exaggerated	42	167	9	11	2	0
102	2	1	28	5310	1	174.5	vowels	exaggerated	34	181	6.5	13	3	1
102	2	1	28	5313	2	163	vowel	exaggerated	24	168	5	-1	3	1
102	2	1	28	5319	2	159	vowels	exaggerated	41	162	3	2	2	0
102	2	1	28	5320	2	166	vowels	exaggerated	50	162	-4	5	2	0
102	2	1	28	5323	1	186	vowels	exaggerated	32	163	-23	-10	3	1
102	2	1	28	5326	2	167	vowels	exaggerated	39	155	-12	5	1	0
102	2	1	28	5329	2	163	vowels	exaggerated	18	170	7	13	3	1
102	2	1	28	5334	2	164	vowels	exaggerated	25	169	5	10	2	0
102	2	1	28	5338	2	163	vowels	exaggerated	11	163	0	-5	3	1
102	2	1	28	5386	2	185	vowels	exaggerated	44	159	-26	5	2	0
102	2	1	28	5390	2	154	vowels	exaggerated	38	161	7	-14	2	0
102	2	1	28	5402	1	187	vowels	exaggerated	51	168	-19	-11	2	0
102	2	1	28	5409	1	184	vowels	exaggerated	54	170	-14	-9	2	0
102	2	1	28	5410	1	175	vowels	exaggerated	43	170	-5	1	2	0
102	2	1	28	5411	1	175	vowels	exaggerated	3	172	-3	-2	2	0
102	2	1	28	5420	2	163	vowels	exaggerated	35	152	-11	-2	2	0
102	2	1	28	5424	2	147	vowels	exaggerated	22	169	22	17	3	1
102	2	1	28	5426	2	173	vowels	exaggerated	45	164	-9	10	3	1
102	2	1	28	5428	1	185	vowels	exaggerated	13	168	-17	-14	3	1
102	2	1	28	5429	1	172	vowel	exaggerated	50	170	-2	-3	3	1
102	2	1	28	5430	1	178	vowels	exaggerated	5	178	0	-1	3	1
102	2	1	28	5434	2	170	vowels	exaggerated	51	171	1	14	3	1
102	2	1	28	5438	2	174	vowels	exaggerated	28	170	-4	21	3	1
102	2	1	28	5440	2	169	vowels	exaggerated	58	168	-1	6	3	1
102	2	1	28	5491	1	180	vowels	exaggerated	8	172	-8	2	3	1
102	2	1	28	5492	1	187	vowels	exaggerated	27	165	-22	0	2	0
102	2	1	28	5498	2	159	vowels	exaggerated	47	159	0	-9	2	0
102	2	1	28	5500	1	168	vowels	exaggerated	23	179	11	8	3	1
102	2	1	28	5503	1	183	vowels	exaggerated	2	181	-2	12	3	1
102	2	1	28	5504	1	173	vowels	exaggerated	36	174	1	6	3	1
102	2	1	28	5505	1	161	vowels	exaggerated	42	173	12	6	1	0
102	2	1	28	5508	2	166.5	vowels	exaggerated	1	158	-8.5	-9	3	1
102	2	1	28	5517	2	169.5	vowels	exaggerated	33	162	-7.5	1	2	0
102	2	1	28	5522	1	182	vowels	exaggerated	39	170	-12	4	2	0
102	2	1	28	5254	2	165	vowels	attenuated	34	164	-1	-6	2	0
102	2	1	28	5300	1	179	vowels	attenuated	29	167	-12	-12	2	0
102	2	1	28	5301	1	177	vowels	attenuated	24	172	-5	-1	2	0
102	2	1	28	5302	1	187	vowels	attenuated	46	171	-16	-7	1	1
102	2	1	28	5303	1	175	vowels	attenuated	4	170	-5	8	1	1
102	2	1	28	5308	2	158	vowels	attenuated	2	148	-10	-8	2	0
102	2	1	28	5310	1	174.5	vowels	attenuated	19	174	-0.5	6	2	0
102	2	1	28	5313	2	163	vowels	attenuated	8	166	3	-3	3	0
102	2	1	28	5319	2	159	vowels	attenuated	26	156	-3	-4	2	0
102	2	1	28	5320	2	166	vowels	attenuated	10	159	-7	2	2	0
102	2	1	28	5323	1	186	vowel	attenuated	20	172	-14	-1	1	1
102	2	1	28	5326	2	167	vowels	attenuated	20	154	-13	4	1	1
102	2	1	28	5329	2	163	vowels	attenuated	7	151	-12	-6	3	0
102	2	1	28	5334	2	164	vowels	attenuated	57	156	-8	-3	2	0
102	2	1	28	5338	2	163	vowels	attenuated	48	160	-3	-8	2	0
102	2	1	28	5386	2	185	vowels	attenuated	46	162	-23	8	2	0
102	2	1	28	5390	2	154	vowels	attenuated	56	160	6	-15	2	0
102	2	1	28	5402	1	187	vowels	attenuated	41	160	-27	-19	2	0
102	2	1	28	5409	1	184	vowels	attenuated	6	170	-14	-9	3	0
102	2	1	28	5410	1	175	vowels	attenuated	38	167	-8	-2	2	0
102	2	1	28	5411	1	175	vowels	attenuated	26	170	-5	-4	2	0
102	2	1	28	5420	2	163	vowels	attenuated	0	146	-17	-8	2	0
102	2	1	28	5424	2	147	vowels	attenuated	12	158	11	6	2	0
102	2	1	28	5426	2	173	vowels	attenuated	16	163	-10	9	2	0
102	2	1	28	5428	1	185	vowels	attenuated	17	165	-20	-17	2	0
102	2	1	28	5429	1	172	vowels	attenuated	58	174	2	1	2	0
102	2	1	28	5430	1	178	vowels	attenuated	45	179	1	0	3	0
102	2	1	28	5434	2	170	vowels	attenuated	23	163	-7	6	2	0
102	2	1	28	5438	2	174	vowels	attenuated	59	161	-13	12	2	0
102	2	1	28	5440	2	169	vowels	attenuated	49	166	-3	4	3	0
102	2	1	28	5491	1	180	vowels	attenuated	28	165	-15	-5	2	0
102	2	1	28	5492	1	187	vowels	attenuated	30	159	-28	-6	2	0
102	2	1	28	5498	2	159	vowels	attenuated	9	152	-7	-16	1	1
102	2	1	28	5500	1	168	vowels	attenuated	10	171	3	0	2	0
102	2	1	28	5503	1	183	vowels	attenuated	22	172	-11	3	3	0
102	2	1	28	5504	1	173	vowels	attenuated	25	168	-5	0	1	1
102	2	1	28	5505	1	161	vowels	attenuated	1	176	15	9	2	0
102	2	1	28	5508	2	166.5	vowels	attenuated	13	154	-12.5	-13	1	1
102	2	1	28	5517	2	169.5	vowels	attenuated	55	167	-2.5	6	3	0
102	2	1	28	5522	1	182	vowels	attenuated	14	173	-9	7	2	0
103	2	1	32	5254	2	165	vowels	honest	49	154	-11		2	1
103	2	1	32	5300	1	179	vowels	honest	53	173	-6		2	1
103	2	1	32	5301	1	177	vowels	honest	35	177	0		2	1
103	2	1	32	5302	1	187	vowels	honest	4	183	-4		2	1
103	2	1	32	5303	1	175	vowels	honest	42	177	2		2	1
103	2	1	32	5308	2	158	vowels	honest	22	165	7		2	1
103	2	1	32	5310	1	174.5	vowels	honest	59	183	8.5		1	0
103	2	1	32	5313	2	163	vowels	honest	16	165	2		2	1
103	2	1	32	5319	2	159	vowels	honest	25	155	-4		2	1
103	2	1	32	5320	2	166	vowels	honest	28	153	-13		2	1
103	2	1	32	5323	1	186	vowels	honest	7	182	-4		2	1
103	2	1	32	5326	2	167	vowels	honest	35	168	1		2	1
103	2	1	32	5329	2	163	vowels	honest	31	171	8		2	1
103	2	1	32	5334	2	164	vowels	honest	11	173	9		1	0
103	2	1	32	5338	2	163	vowels	honest	53	161	-2		2	1
103	2	1	32	5386	2	185	vowels	honest	48	165	-20		2	1
103	2	1	32	5390	2	154	vowels	honest	45	160	6		2	1
103	2	1	32	5402	1	187	vowels	honest	25	185	-2		2	1
103	2	1	32	5409	1	184	vowels	honest	28	186	2		2	1
103	2	1	32	5410	1	175	vowels	honest	17	177	2		2	1
103	2	1	32	5411	1	175	vowels	honest	46	181	6		2	1
103	2	1	32	5420	2	163	vowels	honest	41	158	-5		2	1
103	2	1	32	5424	2	147	vowels	honest	30	159	12		2	1
103	2	1	32	5426	2	173	vowels	honest	21	167	-6		2	1
103	2	1	32	5428	1	185	vowels	honest	45	177	-8		2	1
103	2	1	32	5429	1	172	vowels	honest	20	187	15		2	1
103	2	1	32	5430	1	178	vowels	honest	10	189	11		2	1
103	2	1	32	5434	2	170	vowels	honest	20	171	1		2	1
103	2	1	32	5438	2	174	vowels	honest	13	172	-2		2	1
103	2	1	32	5440	2	169	vowels	honest	26	165	-4		2	1
103	2	1	32	5491	1	180	vowels	honest	32	184	4		2	1
103	2	1	32	5492	1	187	vowels	honest	8	177	-10		2	1
103	2	1	32	5498	2	159	vowels	honest	8	168	9		2	1
103	2	1	32	5500	1	168	vowels	honest	3	189	21		2	1
103	2	1	32	5503	1	183	vowels	honest	0	177	-6		2	1
103	2	1	32	5504	1	173	vowels	honest	30	180	7		2	1
103	2	1	32	5505	1	161	vowels	honest	27	177	16		2	1
103	2	1	32	5508	2	166.5	vowels	honest	29	165	-1.5		2	1
103	2	1	32	5517	2	169.5	vowels	honest	18	160	-9.5		2	1
103	2	1	32	5522	1	182	vowels	honest	14	182	0		2	1
103	2	1	32	5254	2	165	vowels	exaggerated	7	163	-2	9	2	0
103	2	1	32	5300	1	179	vowels	exaggerated	16	188	9	15	2	0
103	2	1	32	5301	1	177	vowels	exaggerated	44	183	6	6	2	0
103	2	1	32	5302	1	187	vowels	exaggerated	21	179	-8	-4	3	1
103	2	1	32	5303	1	175	vowels	exaggerated	24	182	7	5	2	0
103	2	1	32	5308	2	158	vowels	exaggerated	52	165	7	0	2	0
103	2	1	32	5310	1	174.5	vowels	exaggerated	13	197	22.5	14	2	0
103	2	1	32	5313	2	163	vowel	exaggerated	33	165	2	0	3	1
103	2	1	32	5319	2	159	vowels	exaggerated	55	162	3	7	2	0
103	2	1	32	5320	2	166	vowels	exaggerated	51	154	-12	1	2	0
103	2	1	32	5323	1	186	vowels	exaggerated	50	171	-15	-11	2	0
103	2	1	32	5326	2	167	vowels	exaggerated	39	167	0	-1	2	0
103	2	1	32	5329	2	163	vowels	exaggerated	54	165	2	-6	3	1
103	2	1	32	5334	2	164	vowels	exaggerated	59	172	8	-1	1	0
103	2	1	32	5338	2	163	vowels	exaggerated	36	163	0	2	2	0
103	2	1	32	5386	2	185	vowels	exaggerated	3	159	-26	-6	3	1
103	2	1	32	5390	2	154	vowels	exaggerated	19	167	13	7	2	0
103	2	1	32	5402	1	187	vowels	exaggerated	29	198	11	13	2	0
103	2	1	32	5409	1	184	vowels	exaggerated	52	177	-7	-9	2	0
103	2	1	32	5410	1	175	vowels	exaggerated	56	188	13	11	2	0
103	2	1	32	5411	1	175	vowels	exaggerated	22	186	11	5	2	0
103	2	1	32	5420	2	163	vowels	exaggerated	15	158	-5	0	2	0
103	2	1	32	5424	2	147	vowels	exaggerated	1	159	12	0	1	0
103	2	1	32	5426	2	173	vowels	exaggerated	5	169	-4	2	3	1
103	2	1	32	5428	1	185	vowels	exaggerated	33	193	8	16	2	0
103	2	1	32	5429	1	172	vowel	exaggerated	31	170	-2	-17	2	0
103	2	1	32	5430	1	178	vowels	exaggerated	1	190	12	1	2	0
103	2	1	32	5434	2	170	vowels	exaggerated	10	159	-11	-12	3	1
103	2	1	32	5438	2	174	vowels	exaggerated	27	179	5	7	2	0
103	2	1	32	5440	2	169	vowels	exaggerated	42	172	3	7	2	0
103	2	1	32	5491	1	180	vowels	exaggerated	40	190	10	6	2	0
103	2	1	32	5492	1	187	vowels	exaggerated	6	192	5	15	2	0
103	2	1	32	5498	2	159	vowels	exaggerated	34	162	3	-6	2	0
103	2	1	32	5500	1	168	vowels	exaggerated	15	197	29	8	2	0
103	2	1	32	5503	1	183	vowels	exaggerated	54	174	-9	-3	3	1
103	2	1	32	5504	1	173	vowels	exaggerated	12	193	20	13	2	0
103	2	1	32	5505	1	161	vowels	exaggerated	19	190	29	13	2	0
103	2	1	32	5508	2	166.5	vowels	exaggerated	46	160	-6.5	-5	3	1
103	2	1	32	5517	2	169.5	vowels	exaggerated	43	179	9.5	19	2	0
103	2	1	32	5522	1	182	vowels	exaggerated	47	181	-1	-1	2	0
103	2	1	32	5254	2	165	vowels	attenuated	14	170	5	16	2	0
103	2	1	32	5300	1	179	vowels	attenuated	23	187	8	14	1	1
103	2	1	32	5301	1	177	vowels	attenuated	55	175	-2	-2	2	0
103	2	1	32	5302	1	187	vowels	attenuated	57	179	-8	-4	2	0
103	2	1	32	5303	1	175	vowels	attenuated	2	172	-3	-5	2	0
103	2	1	32	5308	2	158	vowels	attenuated	47	167	9	2	2	0
103	2	1	32	5310	1	174.5	vowels	attenuated	48	182	7.5	-1	1	1
103	2	1	32	5313	2	163	vowels	attenuated	24	161	-2	-4	2	0
103	2	1	32	5319	2	159	vowels	attenuated	9	159	0	4	2	0
103	2	1	32	5320	2	166	vowels	attenuated	4	160	-6	7	2	0
103	2	1	32	5323	1	186	vowel	attenuated	26	188	2	6	1	1
103	2	1	32	5326	2	167	vowels	attenuated	37	159	-8	-9	2	0
103	2	1	32	5329	2	163	vowels	attenuated	23	159	-4	-12	1	1
103	2	1	32	5334	2	164	vowels	attenuated	58	165	1	-8	2	0
103	2	1	32	5338	2	163	vowels	attenuated	2	168	5	7	1	1
103	2	1	32	5386	2	185	vowels	attenuated	12	158	-27	-7	2	0
103	2	1	32	5390	2	154	vowels	attenuated	32	165	11	5	2	0
103	2	1	32	5402	1	187	vowels	attenuated	51	182	-5	-3	1	1
103	2	1	32	5409	1	184	vowels	attenuated	9	177	-7	-9	3	0
103	2	1	32	5410	1	175	vowels	attenuated	39	187	12	10	1	1
103	2	1	32	5411	1	175	vowels	attenuated	34	168	-7	-13	2	0
103	2	1	32	5420	2	163	vowels	attenuated	0	150	-13	-8	2	0
103	2	1	32	5424	2	147	vowels	attenuated	6	160	13	1	1	1
103	2	1	32	5426	2	173	vowels	attenuated	38	170	-3	3	2	0
103	2	1	32	5428	1	185	vowels	attenuated	18	183	-2	6	2	0
103	2	1	32	5429	1	172	vowels	attenuated	5	177	5	-10	2	0
103	2	1	32	5430	1	178	vowels	attenuated	58	181	3	-8	2	0
103	2	1	32	5434	2	170	vowels	attenuated	44	173	3	2	2	0
103	2	1	32	5438	2	174	vowels	attenuated	50	172	-2	0	2	0
103	2	1	32	5440	2	169	vowels	attenuated	57	161	-8	-4	2	0
103	2	1	32	5491	1	180	vowels	attenuated	11	198	18	14	1	1
103	2	1	32	5492	1	187	vowels	attenuated	49	179	-8	2	2	0
103	2	1	32	5498	2	159	vowels	attenuated	40	160	1	-8	1	1
103	2	1	32	5500	1	168	vowels	attenuated	41	180	12	-9	1	1
103	2	1	32	5503	1	183	vowels	attenuated	43	172	-11	-5	1	1
103	2	1	32	5504	1	173	vowels	attenuated	38	190	17	10	2	0
103	2	1	32	5505	1	161	vowels	attenuated	36	181	20	4	2	0
103	2	1	32	5508	2	166.5	vowels	attenuated	56	154	-12.5	-11	2	0
103	2	1	32	5517	2	169.5	vowels	attenuated	17	152	-17.5	-8	2	0
103	2	1	32	5522	1	182	vowels	attenuated	37	177	-5	-5	2	0
104	2	1	38	5254	2	165	vowels	honest	0	170	5		2	1
104	2	1	38	5300	1	179	vowels	honest	4	180	1		2	1
104	2	1	38	5301	1	177	vowels	honest	41	188	11		2	1
104	2	1	38	5302	1	187	vowels	honest	44	191	4		2	1
104	2	1	38	5303	1	175	vowels	honest	7	160	-15		2	1
104	2	1	38	5308	2	158	vowels	honest	23	167	9		2	1
104	2	1	38	5310	1	174.5	vowels	honest	2	179	4.5		3	0
104	2	1	38	5313	2	163	vowels	honest	54	172	9		3	0
104	2	1	38	5319	2	159	vowels	honest	28	166	7		2	1
104	2	1	38	5320	2	166	vowels	honest	26	154	-12		2	1
104	2	1	38	5323	1	186	vowels	honest	24	185	-1		2	1
104	2	1	38	5326	2	167	vowels	honest	20	167	0		2	1
104	2	1	38	5329	2	163	vowels	honest	38	173	10		2	1
104	2	1	38	5334	2	164	vowels	honest	13	168	4		3	0
104	2	1	38	5338	2	163	vowels	honest	55	169	6		2	1
104	2	1	38	5386	2	185	vowels	honest	14	157	-28		2	1
104	2	1	38	5390	2	154	vowels	honest	17	168	14		2	1
104	2	1	38	5402	1	187	vowels	honest	19	179	-8		3	0
104	2	1	38	5409	1	184	vowels	honest	28	184	0		2	1
104	2	1	38	5410	1	175	vowels	honest	47	182	7		2	1
104	2	1	38	5411	1	175	vowels	honest	6	165	-10		2	1
104	2	1	38	5420	2	163	vowels	honest	51	160	-3		2	1
104	2	1	38	5424	2	147	vowels	honest	44	157	10		2	1
104	2	1	38	5426	2	173	vowels	honest	58	172	-1		2	1
104	2	1	38	5428	1	185	vowels	honest	5	186	1		2	1
104	2	1	38	5429	1	172	vowels	honest	12	176	4		2	1
104	2	1	38	5430	1	178	vowels	honest	33	188	10		2	1
104	2	1	38	5434	2	170	vowels	honest	59	171	1		2	1
104	2	1	38	5438	2	174	vowels	honest	57	177	3		2	1
104	2	1	38	5440	2	169	vowels	honest	46	169	0		2	1
104	2	1	38	5491	1	180	vowels	honest	17	190	10		2	1
104	2	1	38	5492	1	187	vowels	honest	46	179	-8		2	1
104	2	1	38	5498	2	159	vowels	honest	10	167	8		2	1
104	2	1	38	5500	1	168	vowels	honest	57	191	23		2	1
104	2	1	38	5503	1	183	vowels	honest	55	181	-2		2	1
104	2	1	38	5504	1	173	vowels	honest	32	179	6		2	1
104	2	1	38	5505	1	161	vowels	honest	18	186	25		2	1
104	2	1	38	5508	2	166.5	vowels	honest	2	161	-5.5		2	1
104	2	1	38	5517	2	169.5	vowels	honest	7	168	-1.5		2	1
104	2	1	38	5522	1	182	vowels	honest	37	178	-4		2	1
104	2	1	38	5254	2	165	vowels	exaggerated	43	180	15	10	2	0
104	2	1	38	5300	1	179	vowels	exaggerated	10	181	2	1	3	1
104	2	1	38	5301	1	177	vowels	exaggerated	54	181	4	-7	2	0
104	2	1	38	5302	1	187	vowels	exaggerated	35	173	-14	-18	3	1
104	2	1	38	5303	1	175	vowels	exaggerated	43	182	7	22	2	0
104	2	1	38	5308	2	158	vowels	exaggerated	22	172	14	5	2	0
104	2	1	38	5310	1	174.5	vowels	exaggerated	45	184	9.5	5	2	0
104	2	1	38	5313	2	163	vowel	exaggerated	36	162	-1	-10	3	1
104	2	1	38	5319	2	159	vowels	exaggerated	21	169	10	3	2	0
104	2	1	38	5320	2	166	vowels	exaggerated	47	157	-9	3	2	0
104	2	1	38	5323	1	186	vowels	exaggerated	56	174	-12	-11	3	1
104	2	1	38	5326	2	167	vowels	exaggerated	37	169	2	2	2	0
104	2	1	38	5329	2	163	vowels	exaggerated	16	168	5	-5	3	1
104	2	1	38	5334	2	164	vowels	exaggerated	12	172	8	4	3	1
104	2	1	38	5338	2	163	vowels	exaggerated	42	167	4	-2	2	0
104	2	1	38	5386	2	185	vowels	exaggerated	30	163	-22	6	2	0
104	2	1	38	5390	2	154	vowels	exaggerated	41	174	20	6	2	0
104	2	1	38	5402	1	187	vowels	exaggerated	13	180	-7	1	3	1
104	2	1	38	5409	1	184	vowels	exaggerated	25	179	-5	-5	3	1
104	2	1	38	5410	1	175	vowels	exaggerated	20	196	21	14	2	0
104	2	1	38	5411	1	175	vowels	exaggerated	21	191	16	26	2	0
104	2	1	38	5420	2	163	vowels	exaggerated	39	159	-4	-1	1	0
104	2	1	38	5424	2	147	vowels	exaggerated	34	155	8	-2	2	0
104	2	1	38	5426	2	173	vowels	exaggerated	8	164	-9	-8	3	1
104	2	1	38	5428	1	185	vowels	exaggerated	23	180	-5	-6	3	1
104	2	1	38	5429	1	172	vowel	exaggerated	39	180	8	4	2	0
104	2	1	38	5430	1	178	vowels	exaggerated	11	183	5	-5	3	1
104	2	1	38	5434	2	170	vowels	exaggerated	29	170	0	-1	2	0
104	2	1	38	5438	2	174	vowels	exaggerated	45	174	0	-3	3	1
104	2	1	38	5440	2	169	vowels	exaggerated	25	169	0	0	2	0
104	2	1	38	5491	1	180	vowels	exaggerated	58	187	7	-3	2	0
104	2	1	38	5492	1	187	vowels	exaggerated	49	188	1	9	2	0
104	2	1	38	5498	2	159	vowels	exaggerated	50	167	8	0	2	0
104	2	1	38	5500	1	168	vowels	exaggerated	36	195	27	4	2	0
104	2	1	38	5503	1	183	vowels	exaggerated	53	171	-12	-10	3	1
104	2	1	38	5504	1	173	vowels	exaggerated	27	182	9	3	2	0
104	2	1	38	5505	1	161	vowels	exaggerated	29	195	34	9	2	0
104	2	1	38	5508	2	166.5	vowels	exaggerated	9	162	-4.5	1	3	1
104	2	1	38	5517	2	169.5	vowels	exaggerated	48	173	3.5	5	2	0
104	2	1	38	5522	1	182	vowels	exaggerated	1	170	-12	-8	3	1
104	2	1	38	5254	2	165	vowels	attenuated	1	158	-7	-12	2	0
104	2	1	38	5300	1	179	vowels	attenuated	38	173	-6	-7	2	0
104	2	1	38	5301	1	177	vowels	attenuated	30	184	7	-4	2	0
104	2	1	38	5302	1	187	vowels	attenuated	22	197	10	6	2	0
104	2	1	38	5303	1	175	vowels	attenuated	26	161	-14	1	2	0
104	2	1	38	5308	2	158	vowels	attenuated	4	164	6	-3	2	0
104	2	1	38	5310	1	174.5	vowels	attenuated	40	188	13.5	9	2	0
104	2	1	38	5313	2	163	vowels	attenuated	35	161	-2	-11	2	0
104	2	1	38	5319	2	159	vowels	attenuated	3	169	10	3	2	0
104	2	1	38	5320	2	166	vowels	attenuated	52	170	4	16	2	0
104	2	1	38	5323	1	186	vowel	attenuated	0	184	-2	-1	2	0
104	2	1	38	5326	2	167	vowels	attenuated	33	162	-5	-5	2	0
104	2	1	38	5329	2	163	vowels	attenuated	24	153	-10	-20	2	0
104	2	1	38	5334	2	164	vowels	attenuated	18	161	-3	-7	2	0
104	2	1	38	5338	2	163	vowels	attenuated	27	167	4	-2	2	0
104	2	1	38	5386	2	185	vowels	attenuated	32	160	-25	3	2	0
104	2	1	38	5390	2	154	vowels	attenuated	56	168	14	0	2	0
104	2	1	38	5402	1	187	vowels	attenuated	42	191	4	12	2	0
104	2	1	38	5409	1	184	vowels	attenuated	14	173	-11	-11	3	0
104	2	1	38	5410	1	175	vowels	attenuated	31	193	18	11	2	0
104	2	1	38	5411	1	175	vowels	attenuated	15	172	-3	7	2	0
104	2	1	38	5420	2	163	vowels	attenuated	49	149	-14	-11	2	0
104	2	1	38	5424	2	147	vowels	attenuated	15	160	13	3	1	1
104	2	1	38	5426	2	173	vowels	attenuated	31	167	-6	-5	2	0
104	2	1	38	5428	1	185	vowels	attenuated	50	175	-10	-11	2	0
104	2	1	38	5429	1	172	vowels	attenuated	59	177	5	1	2	0
104	2	1	38	5430	1	178	vowels	attenuated	16	187	9	-1	2	0
104	2	1	38	5434	2	170	vowels	attenuated	5	171	1	0	2	0
104	2	1	38	5438	2	174	vowels	attenuated	11	176	2	-1	2	0
104	2	1	38	5440	2	169	vowels	attenuated	19	155	-14	-14	2	0
104	2	1	38	5491	1	180	vowels	attenuated	9	170	-10	-20	3	0
104	2	1	38	5492	1	187	vowels	attenuated	51	175	-12	-4	2	0
104	2	1	38	5498	2	159	vowels	attenuated	40	161	2	-6	2	0
104	2	1	38	5500	1	168	vowels	attenuated	52	190	22	-1	2	0
104	2	1	38	5503	1	183	vowels	attenuated	8	174	-9	-7	2	0
104	2	1	38	5504	1	173	vowels	attenuated	34	192	19	13	2	0
104	2	1	38	5505	1	161	vowels	attenuated	3	186	25	0	2	0
104	2	1	38	5508	2	166.5	vowels	attenuated	6	161	-5.5	0	1	1
104	2	1	38	5517	2	169.5	vowels	attenuated	53	163	-6.5	-5	2	0
104	2	1	38	5522	1	182	vowels	attenuated	48	172	-10	-6	2	0
107	2	1	24	5254	2	165	vowels	honest	23	163	-2		3	0
107	2	1	24	5300	1	179	vowels	honest	9	183	4		2	1
107	2	1	24	5301	1	177	vowels	honest	59	180	3		2	1
107	2	1	24	5302	1	187	vowels	honest	55	187	0		2	1
107	2	1	24	5303	1	175	vowels	honest	40	183	8		2	1
107	2	1	24	5308	2	158	vowels	honest	33	172	14		2	1
107	2	1	24	5310	1	174.5	vowels	honest	52	182	7.5		1	0
107	2	1	24	5313	2	163	vowels	honest	1	158	-5		3	0
107	2	1	24	5319	2	159	vowels	honest	16	160	1		1	0
107	2	1	24	5320	2	166	vowels	honest	9	175	9		1	0
107	2	1	24	5323	1	186	vowels	honest	37	185	-1		2	1
107	2	1	24	5326	2	167	vowels	honest	47	167	0		2	1
107	2	1	24	5329	2	163	vowels	honest	40	169	6		2	1
107	2	1	24	5334	2	164	vowels	honest	27	161	-3		1	0
107	2	1	24	5338	2	163	vowels	honest	50	167	4		2	1
107	2	1	24	5386	2	185	vowels	honest	4	161	-24		1	0
107	2	1	24	5390	2	154	vowels	honest	56	163	9		1	0
107	2	1	24	5402	1	187	vowels	honest	31	180	-7		2	1
107	2	1	24	5409	1	184	vowels	honest	47	176	-8		3	0
107	2	1	24	5410	1	175	vowels	honest	5	179	4		2	1
107	2	1	24	5411	1	175	vowels	honest	15	188	13		2	1
107	2	1	24	5420	2	163	vowels	honest	25	146	-17		2	1
107	2	1	24	5424	2	147	vowels	honest	39	160	13		3	0
107	2	1	24	5426	2	173	vowels	honest	55	167	-6		2	1
107	2	1	24	5428	1	185	vowels	honest	23	182	-3		2	1
107	2	1	24	5429	1	172	vowels	honest	46	180	8		2	1
107	2	1	24	5430	1	178	vowels	honest	43	180	2		2	1
107	2	1	24	5434	2	170	vowels	honest	22	162	-8		2	1
107	2	1	24	5438	2	174	vowels	honest	52	164	-10		3	0
107	2	1	24	5440	2	169	vowels	honest	0	168	-1		1	0
107	2	1	24	5491	1	180	vowels	honest	29	179	-1		1	0
107	2	1	24	5492	1	187	vowels	honest	28	186	-1		2	1
107	2	1	24	5498	2	159	vowels	honest	57	167	8		2	1
107	2	1	24	5500	1	168	vowels	honest	33	186	18		2	1
107	2	1	24	5503	1	183	vowels	honest	53	179	-4		2	1
107	2	1	24	5504	1	173	vowels	honest	42	184	11		3	0
107	2	1	24	5505	1	161	vowels	honest	34	182	21		2	1
107	2	1	24	5508	2	166.5	vowels	honest	51	154	-12.5		2	1
107	2	1	24	5517	2	169.5	vowels	honest	11	165	-4.5		2	1
107	2	1	24	5522	1	182	vowels	honest	0	182	0		2	1
107	2	1	24	5254	2	165	vowels	exaggerated	10	173	8	10	3	1
107	2	1	24	5300	1	179	vowels	exaggerated	44	182	3	-1	3	1
107	2	1	24	5301	1	177	vowels	exaggerated	27	186	9	6	2	0
107	2	1	24	5302	1	187	vowels	exaggerated	3	188	1	1	3	1
107	2	1	24	5303	1	175	vowels	exaggerated	45	183	8	0	2	0
107	2	1	24	5308	2	158	vowels	exaggerated	28	163	5	-9	2	0
107	2	1	24	5310	1	174.5	vowels	exaggerated	26	174	-0.5	-8	2	0
107	2	1	24	5313	2	163	vowel	exaggerated	21	170	7	12	3	1
107	2	1	24	5319	2	159	vowels	exaggerated	32	161	2	1	2	0
107	2	1	24	5320	2	166	vowels	exaggerated	46	167	1	-8	1	0
107	2	1	24	5323	1	186	vowels	exaggerated	25	187	1	2	3	1
107	2	1	24	5326	2	167	vowels	exaggerated	35	170	3	3	2	0
107	2	1	24	5329	2	163	vowels	exaggerated	41	163	0	-6	3	1
107	2	1	24	5334	2	164	vowels	exaggerated	54	167	3	6	3	1
107	2	1	24	5338	2	163	vowels	exaggerated	42	162	-1	-5	2	0
107	2	1	24	5386	2	185	vowels	exaggerated	26	174	-11	13	1	0
107	2	1	24	5390	2	154	vowels	exaggerated	14	157	3	-6	3	1
107	2	1	24	5402	1	187	vowels	exaggerated	2	181	-6	1	2	0
107	2	1	24	5409	1	184	vowels	exaggerated	48	177	-7	1	3	1
107	2	1	24	5410	1	175	vowels	exaggerated	36	179	4	0	1	0
107	2	1	24	5411	1	175	vowels	exaggerated	24	184	9	-4	2	0
107	2	1	24	5420	2	163	vowels	exaggerated	45	155	-8	9	2	0
107	2	1	24	5424	2	147	vowels	exaggerated	13	161	14	1	2	0
107	2	1	24	5426	2	173	vowels	exaggerated	44	168	-5	1	3	1
107	2	1	24	5428	1	185	vowels	exaggerated	13	179	-6	-3	2	0
107	2	1	24	5429	1	172	vowel	exaggerated	16	181	9	1	3	1
107	2	1	24	5430	1	178	vowels	exaggerated	18	187	9	7	3	1
107	2	1	24	5434	2	170	vowels	exaggerated	59	172	2	10	3	1
107	2	1	24	5438	2	174	vowels	exaggerated	18	164	-10	0	3	1
107	2	1	24	5440	2	169	vowels	exaggerated	19	169	0	1	2	0
107	2	1	24	5491	1	180	vowels	exaggerated	35	183	3	4	3	1
107	2	1	24	5492	1	187	vowels	exaggerated	56	182	-5	-4	1	0
107	2	1	24	5498	2	159	vowels	exaggerated	17	174	15	7	3	1
107	2	1	24	5500	1	168	vowels	exaggerated	49	181	13	-5	2	0
107	2	1	24	5503	1	183	vowels	exaggerated	54	182	-1	3	3	1
107	2	1	24	5504	1	173	vowels	exaggerated	7	184	11	0	3	1
107	2	1	24	5505	1	161	vowels	exaggerated	20	187	26	5	2	0
107	2	1	24	5508	2	166.5	vowels	exaggerated	3	147	-19.5	-7	3	1
107	2	1	24	5517	2	169.5	vowels	exaggerated	58	167	-2.5	2	3	1
107	2	1	24	5522	1	182	vowels	exaggerated	58	176	-6	-6	2	0
107	2	1	24	5254	2	165	vowels	attenuated	20	171	6	8	2	0
107	2	1	24	5300	1	179	vowels	attenuated	30	184	5	1	2	0
107	2	1	24	5301	1	177	vowels	attenuated	21	182	5	2	1	1
107	2	1	24	5302	1	187	vowels	attenuated	11	179	-8	-8	2	0
107	2	1	24	5303	1	175	vowels	attenuated	19	180	5	-3	2	0
107	2	1	24	5308	2	158	vowels	attenuated	8	171	13	-1	2	0
107	2	1	24	5310	1	174.5	vowels	attenuated	22	171	-3.5	-11	1	1
107	2	1	24	5313	2	163	vowels	attenuated	5	170	7	12	2	0
107	2	1	24	5319	2	159	vowels	attenuated	38	164	5	4	2	0
107	2	1	24	5320	2	166	vowels	attenuated	36	161	-5	-14	1	1
107	2	1	24	5323	1	186	vowel	attenuated	50	181	-5	-4	1	1
107	2	1	24	5326	2	167	vowels	attenuated	31	169	2	2	2	0
107	2	1	24	5329	2	163	vowels	attenuated	34	161	-2	-8	2	0
107	2	1	24	5334	2	164	vowels	attenuated	48	160	-4	-1	2	0
107	2	1	24	5338	2	163	vowels	attenuated	53	158	-5	-9	2	0
107	2	1	24	5386	2	185	vowels	attenuated	43	160	-25	-1	1	1
107	2	1	24	5390	2	154	vowels	attenuated	37	163	9	0	2	0
107	2	1	24	5402	1	187	vowels	attenuated	41	189	2	9	1	1
107	2	1	24	5409	1	184	vowels	attenuated	32	181	-3	5	3	0
107	2	1	24	5410	1	175	vowels	attenuated	8	180	5	1	1	1
107	2	1	24	5411	1	175	vowels	attenuated	51	184	9	-4	2	0
107	2	1	24	5420	2	163	vowels	attenuated	6	167	4	21	1	1
107	2	1	24	5424	2	147	vowels	attenuated	30	159	12	-1	3	0
107	2	1	24	5426	2	173	vowels	attenuated	7	161	-12	-6	3	0
107	2	1	24	5428	1	185	vowels	attenuated	57	182	-3	0	1	1
107	2	1	24	5429	1	172	vowels	attenuated	6	177	5	-3	2	0
107	2	1	24	5430	1	178	vowels	attenuated	4	183	5	3	1	1
107	2	1	24	5434	2	170	vowels	attenuated	15	177	7	15	1	1
107	2	1	24	5438	2	174	vowels	attenuated	2	171	-3	7	2	0
107	2	1	24	5440	2	169	vowels	attenuated	49	162	-7	-6	3	0
107	2	1	24	5491	1	180	vowels	attenuated	10	175	-5	-4	1	1
107	2	1	24	5492	1	187	vowels	attenuated	38	187	0	1	1	1
107	2	1	24	5498	2	159	vowels	attenuated	24	157	-2	-10	1	1
107	2	1	24	5500	1	168	vowels	attenuated	12	182	14	-4	1	1
107	2	1	24	5503	1	183	vowels	attenuated	39	183	0	4	1	1
107	2	1	24	5504	1	173	vowels	attenuated	1	189	16	5	1	1
107	2	1	24	5505	1	161	vowels	attenuated	14	174	13	-8	1	1
107	2	1	24	5508	2	166.5	vowels	attenuated	29	161	-5.5	7	1	1
107	2	1	24	5517	2	169.5	vowels	attenuated	12	170	0.5	5	1	1
107	2	1	24	5522	1	182	vowels	attenuated	17	187	5	5	1	1
108	2	1	31	5254	2	165	vowels	honest	45	169	4		2	1
108	2	1	31	5300	1	179	vowels	honest	6	178	-1		2	1
108	2	1	31	5301	1	177	vowels	honest	46	183	6		2	1
108	2	1	31	5302	1	187	vowels	honest	57	189	2		2	1
108	2	1	31	5303	1	175	vowels	honest	38	179	4		1	0
108	2	1	31	5308	2	158	vowels	honest	42	172	14		2	1
108	2	1	31	5310	1	174.5	vowels	honest	24	181	6.5		2	1
108	2	1	31	5313	2	163	vowels	honest	16	170	7		2	1
108	2	1	31	5319	2	159	vowels	honest	33	157	-2		2	1
108	2	1	31	5320	2	166	vowels	honest	59	164	-2		2	1
108	2	1	31	5323	1	186	vowels	honest	8	186	0		2	1
108	2	1	31	5326	2	167	vowels	honest	39	164	-3		2	1
108	2	1	31	5329	2	163	vowels	honest	37	172	9		2	1
108	2	1	31	5334	2	164	vowels	honest	25	162	-2		2	1
108	2	1	31	5338	2	163	vowels	honest	4	160	-3		2	1
108	2	1	31	5386	2	185	vowels	honest	32	161	-24		2	1
108	2	1	31	5390	2	154	vowels	honest	44	161	7		2	1
108	2	1	31	5402	1	187	vowels	honest	42	173	-14		2	1
108	2	1	31	5409	1	184	vowels	honest	59	182	-2		2	1
108	2	1	31	5410	1	175	vowels	honest	51	181	6		2	1
108	2	1	31	5411	1	175	vowels	honest	56	169	-6		2	1
108	2	1	31	5420	2	163	vowels	honest	51	153	-10		2	1
108	2	1	31	5424	2	147	vowels	honest	55	163	16		2	1
108	2	1	31	5426	2	173	vowels	honest	49	166	-7		2	1
108	2	1	31	5428	1	185	vowels	honest	49	183	-2		2	1
108	2	1	31	5429	1	172	vowels	honest	44	184	12		2	1
108	2	1	31	5430	1	178	vowels	honest	43	182	4		2	1
108	2	1	31	5434	2	170	vowels	honest	0	157	-13		2	1
108	2	1	31	5438	2	174	vowels	honest	21	172	-2		2	1
108	2	1	31	5440	2	169	vowels	honest	17	166	-3		2	1
108	2	1	31	5491	1	180	vowels	honest	55	173	-7		2	1
108	2	1	31	5492	1	187	vowels	honest	47	180	-7		2	1
108	2	1	31	5498	2	159	vowels	honest	58	173	14		2	1
108	2	1	31	5500	1	168	vowels	honest	7	181	13		3	0
108	2	1	31	5503	1	183	vowels	honest	35	172	-11		2	1
108	2	1	31	5504	1	173	vowels	honest	14	177	4		2	1
108	2	1	31	5505	1	161	vowels	honest	26	180	19		2	1
108	2	1	31	5508	2	166.5	vowels	honest	9	160	-6.5		2	1
108	2	1	31	5517	2	169.5	vowels	honest	22	166	-3.5		2	1
108	2	1	31	5522	1	182	vowels	honest	1	183	1		2	1
108	2	1	31	5254	2	165	vowels	exaggerated	3	160	-5	-9	2	0
108	2	1	31	5300	1	179	vowels	exaggerated	21	175	-4	-3	2	0
108	2	1	31	5301	1	177	vowels	exaggerated	33	187	10	4	2	0
108	2	1	31	5302	1	187	vowels	exaggerated	52	185	-2	-4	3	1
108	2	1	31	5303	1	175	vowels	exaggerated	12	176	1	-3	2	0
108	2	1	31	5308	2	158	vowels	exaggerated	41	177	19	5	2	0
108	2	1	31	5310	1	174.5	vowels	exaggerated	10	178	3.5	-3	2	0
108	2	1	31	5313	2	163	vowel	exaggerated	40	165	2	-5	3	1
108	2	1	31	5319	2	159	vowels	exaggerated	11	160	1	3	2	0
108	2	1	31	5320	2	166	vowels	exaggerated	48	159	-7	-5	2	0
108	2	1	31	5323	1	186	vowels	exaggerated	40	189	3	3	2	0
108	2	1	31	5326	2	167	vowels	exaggerated	20	175	8	11	2	0
108	2	1	31	5329	2	163	vowels	exaggerated	5	165	2	-7	3	1
108	2	1	31	5334	2	164	vowels	exaggerated	2	159	-5	-3	3	1
108	2	1	31	5338	2	163	vowels	exaggerated	14	170	7	10	2	0
108	2	1	31	5386	2	185	vowels	exaggerated	10	165	-20	4	2	0
108	2	1	31	5390	2	154	vowels	exaggerated	1	165	11	4	2	0
108	2	1	31	5402	1	187	vowels	exaggerated	13	171	-16	-2	3	1
108	2	1	31	5409	1	184	vowels	exaggerated	32	181	-3	-1	2	0
108	2	1	31	5410	1	175	vowels	exaggerated	22	186	11	5	2	0
108	2	1	31	5411	1	175	vowels	exaggerated	53	182	7	13	2	0
108	2	1	31	5420	2	163	vowels	exaggerated	56	157	-6	4	2	0
108	2	1	31	5424	2	147	vowels	exaggerated	26	164	17	1	2	0
108	2	1	31	5426	2	173	vowels	exaggerated	53	162	-11	-4	2	0
108	2	1	31	5428	1	185	vowels	exaggerated	37	174	-11	-9	3	1
108	2	1	31	5429	1	172	vowel	exaggerated	27	182	10	-2	2	0
108	2	1	31	5430	1	178	vowels	exaggerated	50	190	12	8	2	0
108	2	1	31	5434	2	170	vowels	exaggerated	35	167	-3	10	2	0
108	2	1	31	5438	2	174	vowels	exaggerated	27	165	-9	-7	3	1
108	2	1	31	5440	2	169	vowels	exaggerated	30	176	7	10	2	0
108	2	1	31	5491	1	180	vowels	exaggerated	11	182	2	9	3	1
108	2	1	31	5492	1	187	vowels	exaggerated	31	179	-8	-1	2	0
108	2	1	31	5498	2	159	vowels	exaggerated	23	161	2	-12	2	0
108	2	1	31	5500	1	168	vowels	exaggerated	15	184	16	3	3	1
108	2	1	31	5503	1	183	vowels	exaggerated	0	181	-2	9	3	1
108	2	1	31	5504	1	173	vowels	exaggerated	36	178	5	1	2	0
108	2	1	31	5505	1	161	vowels	exaggerated	5	183	22	3	2	0
108	2	1	31	5508	2	166.5	vowels	exaggerated	34	170	3.5	10	2	0
108	2	1	31	5517	2	169.5	vowels	exaggerated	46	164	-5.5	-2	2	0
108	2	1	31	5522	1	182	vowels	exaggerated	28	172	-10	-11	2	0
108	2	1	31	5254	2	165	vowels	attenuated	19	165	0	-4	2	0
108	2	1	31	5300	1	179	vowels	attenuated	3	187	8	9	2	0
108	2	1	31	5301	1	177	vowels	attenuated	2	174	-3	-9	2	0
108	2	1	31	5302	1	187	vowels	attenuated	17	180	-7	-9	2	0
108	2	1	31	5303	1	175	vowels	attenuated	58	187	12	8	1	1
108	2	1	31	5308	2	158	vowels	attenuated	28	168	10	-4	2	0
108	2	1	31	5310	1	174.5	vowels	attenuated	9	188	13.5	7	1	1
108	2	1	31	5313	2	163	vowels	attenuated	24	159	-4	-11	2	0
108	2	1	31	5319	2	159	vowels	attenuated	12	166	7	9	2	0
108	2	1	31	5320	2	166	vowels	attenuated	13	163	-3	-1	2	0
108	2	1	31	5323	1	186	vowel	attenuated	48	183	-3	-3	2	0
108	2	1	31	5326	2	167	vowels	attenuated	36	161	-6	-3	2	0
108	2	1	31	5329	2	163	vowels	attenuated	47	160	-3	-12	1	1
108	2	1	31	5334	2	164	vowels	attenuated	57	167	3	5	2	0
108	2	1	31	5338	2	163	vowels	attenuated	31	165	2	5	2	0
108	2	1	31	5386	2	185	vowels	attenuated	54	162	-23	1	2	0
108	2	1	31	5390	2	154	vowels	attenuated	15	162	8	1	2	0
108	2	1	31	5402	1	187	vowels	attenuated	45	188	1	15	1	1
108	2	1	31	5409	1	184	vowels	attenuated	19	186	2	4	2	0
108	2	1	31	5410	1	175	vowels	attenuated	16	181	6	0	2	0
108	2	1	31	5411	1	175	vowels	attenuated	29	179	4	10	2	0
108	2	1	31	5420	2	163	vowels	attenuated	8	155	-8	2	2	0
108	2	1	31	5424	2	147	vowels	attenuated	7	162	15	-1	1	1
108	2	1	31	5426	2	173	vowels	attenuated	6	159	-14	-7	2	0
108	2	1	31	5428	1	185	vowels	attenuated	41	170	-15	-13	2	0
108	2	1	31	5429	1	172	vowels	attenuated	18	177	5	-7	2	0
108	2	1	31	5430	1	178	vowels	attenuated	20	184	6	2	1	1
108	2	1	31	5434	2	170	vowels	attenuated	43	167	-3	10	2	0
108	2	1	31	5438	2	174	vowels	attenuated	52	177	3	5	2	0
108	2	1	31	5440	2	169	vowels	attenuated	38	170	1	4	2	0
108	2	1	31	5491	1	180	vowels	attenuated	23	186	6	13	1	1
108	2	1	31	5492	1	187	vowels	attenuated	54	180	-7	0	1	1
108	2	1	31	5498	2	159	vowels	attenuated	50	171	12	-2	2	0
108	2	1	31	5500	1	168	vowels	attenuated	30	192	24	11	1	1
108	2	1	31	5503	1	183	vowels	attenuated	39	188	5	16	1	1
108	2	1	31	5504	1	173	vowels	attenuated	4	175	2	-2	2	0
108	2	1	31	5505	1	161	vowels	attenuated	25	172	11	-8	2	0
108	2	1	31	5508	2	166.5	vowels	attenuated	29	160	-6.5	0	2	0
108	2	1	31	5517	2	169.5	vowels	attenuated	18	161	-8.5	-5	2	0
108	2	1	31	5522	1	182	vowels	attenuated	34	167	-15	-16	2	0
111	2	1	44	5254	2	165	vowels	honest	30	174	9		3	0
111	2	1	44	5300	1	179	vowels	honest	11	185	6		2	1
111	2	1	44	5301	1	177	vowels	honest	25	185	8		2	1
111	2	1	44	5302	1	187	vowels	honest	35	190	3		2	1
111	2	1	44	5303	1	175	vowels	honest	4	164	-11		1	0
111	2	1	44	5308	2	158	vowels	honest	17	171	13		3	0
111	2	1	44	5310	1	174.5	vowels	honest	47	190	15.5		2	1
111	2	1	44	5313	2	163	vowels	honest	18	173	10		3	0
111	2	1	44	5319	2	159	vowels	honest	55	175	16		2	1
111	2	1	44	5320	2	166	vowels	honest	49	179	13		1	0
111	2	1	44	5323	1	186	vowels	honest	2	170	-16		3	0
111	2	1	44	5326	2	167	vowels	honest	51	176	9		3	0
111	2	1	44	5329	2	163	vowels	honest	52	176	13		3	0
111	2	1	44	5334	2	164	vowels	honest	10	172	8		1	0
111	2	1	44	5338	2	163	vowels	honest	23	177	14		2	1
111	2	1	44	5386	2	185	vowels	honest	36	179	-6		1	0
111	2	1	44	5390	2	154	vowels	honest	44	175	21		2	1
111	2	1	44	5402	1	187	vowels	honest	59	185	-2		1	0
111	2	1	44	5409	1	184	vowels	honest	32	168	-16		1	0
111	2	1	44	5410	1	175	vowels	honest	8	189	14		2	1
111	2	1	44	5411	1	175	vowels	honest	48	184	9		1	0
111	2	1	44	5420	2	163	vowels	honest	7	176	13		2	1
111	2	1	44	5424	2	147	vowels	honest	13	160	13		2	1
111	2	1	44	5426	2	173	vowels	honest	50	175	2		2	1
111	2	1	44	5428	1	185	vowels	honest	14	171	-14		3	0
111	2	1	44	5429	1	172	vowels	honest	46	167	-5		2	1
111	2	1	44	5430	1	178	vowels	honest	58	171	-7		1	0
111	2	1	44	5434	2	170	vowels	honest	46	180	10		3	0
111	2	1	44	5438	2	174	vowels	honest	22	173	-1		3	0
111	2	1	44	5440	2	169	vowels	honest	45	183	14		2	1
111	2	1	44	5491	1	180	vowels	honest	42	168	-12		2	1
111	2	1	44	5492	1	187	vowels	honest	38	168	-19		1	0
111	2	1	44	5498	2	159	vowels	honest	53	158	-1		3	0
111	2	1	44	5500	1	168	vowels	honest	28	193	25		3	0
111	2	1	44	5503	1	183	vowels	honest	29	168	-15		2	1
111	2	1	44	5504	1	173	vowels	honest	40	190	17		3	0
111	2	1	44	5505	1	161	vowels	honest	56	172	11		2	1
111	2	1	44	5508	2	166.5	vowels	honest	8	157	-9.5		1	0
111	2	1	44	5517	2	169.5	vowels	honest	33	173	3.5		2	1
111	2	1	44	5522	1	182	vowels	honest	51	183	1		2	1
111	2	1	44	5254	2	165	vowels	exaggerated	58	154	-11	-20	3	1
111	2	1	44	5300	1	179	vowels	exaggerated	24	191	12	6	2	0
111	2	1	44	5301	1	177	vowels	exaggerated	1	188	11	3	3	1
111	2	1	44	5302	1	187	vowels	exaggerated	3	197	10	7	3	1
111	2	1	44	5303	1	175	vowels	exaggerated	13	170	-5	6	2	0
111	2	1	44	5308	2	158	vowels	exaggerated	21	177	19	6	3	1
111	2	1	44	5310	1	174.5	vowels	exaggerated	26	182	7.5	-8	3	1
111	2	1	44	5313	2	163	vowel	exaggerated	37	183	20	10	3	1
111	2	1	44	5319	2	159	vowels	exaggerated	15	157	-2	-18	1	0
111	2	1	44	5320	2	166	vowels	exaggerated	32	175	9	-4	2	0
111	2	1	44	5323	1	186	vowels	exaggerated	6	186	0	16	3	1
111	2	1	44	5326	2	167	vowels	exaggerated	6	172	5	-4	2	0
111	2	1	44	5329	2	163	vowels	exaggerated	1	157	-6	-19	2	0
111	2	1	44	5334	2	164	vowels	exaggerated	3	171	7	-1	3	1
111	2	1	44	5338	2	163	vowels	exaggerated	11	177	14	0	2	0
111	2	1	44	5386	2	185	vowels	exaggerated	0	159	-26	-20	1	0
111	2	1	44	5390	2	154	vowels	exaggerated	34	160	6	-15	2	0
111	2	1	44	5402	1	187	vowels	exaggerated	17	184	-3	-1	3	1
111	2	1	44	5409	1	184	vowels	exaggerated	44	189	5	21	3	1
111	2	1	44	5410	1	175	vowels	exaggerated	12	168	-7	-21	2	0
111	2	1	44	5411	1	175	vowels	exaggerated	45	163	-12	-21	2	0
111	2	1	44	5420	2	163	vowels	exaggerated	47	150	-13	-26	1	0
111	2	1	44	5424	2	147	vowels	exaggerated	40	158	11	-2	2	0
111	2	1	44	5426	2	173	vowels	exaggerated	48	155	-18	-20	1	0
111	2	1	44	5428	1	185	vowels	exaggerated	53	197	12	26	3	1
111	2	1	44	5429	1	172	vowel	exaggerated	33	164	-8	-3	2	0
111	2	1	44	5430	1	178	vowels	exaggerated	55	191	13	20	3	1
111	2	1	44	5434	2	170	vowels	exaggerated	2	159	-11	-21	1	0
111	2	1	44	5438	2	174	vowels	exaggerated	39	183	9	10	3	1
111	2	1	44	5440	2	169	vowels	exaggerated	42	172	3	-11	2	0
111	2	1	44	5491	1	180	vowels	exaggerated	41	189	9	21	3	1
111	2	1	44	5492	1	187	vowels	exaggerated	49	191	4	23	2	0
111	2	1	44	5498	2	159	vowels	exaggerated	12	170	11	12	3	1
111	2	1	44	5500	1	168	vowels	exaggerated	30	190	22	-3	3	1
111	2	1	44	5503	1	183	vowels	exaggerated	31	189	6	21	1	0
111	2	1	44	5504	1	173	vowels	exaggerated	34	187	14	-3	3	1
111	2	1	44	5505	1	161	vowels	exaggerated	27	196	35	24	2	0
111	2	1	44	5508	2	166.5	vowels	exaggerated	31	156	-10.5	-1	1	0
111	2	1	44	5517	2	169.5	vowels	exaggerated	4	174	4.5	1	2	0
111	2	1	44	5522	1	182	vowels	exaggerated	36	165	-17	-18	2	0
111	2	1	44	5254	2	165	vowels	attenuated	14	172	7	-2	2	0
111	2	1	44	5300	1	179	vowels	attenuated	19	190	11	5	2	0
111	2	1	44	5301	1	177	vowels	attenuated	15	184	7	-1	1	1
111	2	1	44	5302	1	187	vowels	attenuated	7	167	-20	-23	3	0
111	2	1	44	5303	1	175	vowels	attenuated	10	168	-7	4	1	1
111	2	1	44	5308	2	158	vowels	attenuated	25	176	18	5	2	0
111	2	1	44	5310	1	174.5	vowels	attenuated	37	192	17.5	2	2	0
111	2	1	44	5313	2	163	vowels	attenuated	29	159	-4	-14	1	1
111	2	1	44	5319	2	159	vowels	attenuated	41	179	20	4	2	0
111	2	1	44	5320	2	166	vowels	attenuated	35	158	-8	-21	1	1
111	2	1	44	5323	1	186	vowel	attenuated	5	168	-18	-2	3	0
111	2	1	44	5326	2	167	vowels	attenuated	26	175	8	-1	2	0
111	2	1	44	5329	2	163	vowels	attenuated	43	156	-7	-20	3	0
111	2	1	44	5334	2	164	vowels	attenuated	24	160	-4	-12	3	0
111	2	1	44	5338	2	163	vowels	attenuated	54	173	10	-4	3	0
111	2	1	44	5386	2	185	vowels	attenuated	5	159	-26	-20	1	1
111	2	1	44	5390	2	154	vowels	attenuated	20	168	14	-7	2	0
111	2	1	44	5402	1	187	vowels	attenuated	43	169	-18	-16	1	1
111	2	1	44	5409	1	184	vowels	attenuated	20	186	2	18	1	1
111	2	1	44	5410	1	175	vowels	attenuated	21	168	-7	-21	3	0
111	2	1	44	5411	1	175	vowels	attenuated	22	189	14	5	2	0
111	2	1	44	5420	2	163	vowels	attenuated	56	153	-10	-23	1	1
111	2	1	44	5424	2	147	vowels	attenuated	27	153	6	-7	1	1
111	2	1	44	5426	2	173	vowels	attenuated	9	173	0	-2	1	1
111	2	1	44	5428	1	185	vowels	attenuated	54	184	-1	13	2	0
111	2	1	44	5429	1	172	vowels	attenuated	23	171	-1	4	2	0
111	2	1	44	5430	1	178	vowels	attenuated	57	170	-8	-1	1	1
111	2	1	44	5434	2	170	vowels	attenuated	28	178	8	-2	3	0
111	2	1	44	5438	2	174	vowels	attenuated	38	178	4	5	3	0
111	2	1	44	5440	2	169	vowels	attenuated	59	161	-8	-22	1	1
111	2	1	44	5491	1	180	vowels	attenuated	16	191	11	23	1	1
111	2	1	44	5492	1	187	vowels	attenuated	50	168	-19	0	1	1
111	2	1	44	5498	2	159	vowels	attenuated	16	176	17	18	3	0
111	2	1	44	5500	1	168	vowels	attenuated	52	170	2	-23	3	0
111	2	1	44	5503	1	183	vowels	attenuated	39	162	-21	-6	2	0
111	2	1	44	5504	1	173	vowels	attenuated	0	189	16	-1	3	0
111	2	1	44	5505	1	161	vowels	attenuated	9	185	24	13	2	0
111	2	1	44	5508	2	166.5	vowels	attenuated	57	154	-12.5	-3	1	1
111	2	1	44	5517	2	169.5	vowels	attenuated	19	159	-10.5	-14	2	0
111	2	1	44	5522	1	182	vowels	attenuated	18	184	2	1	1	1
119	2	1	41	5254	2	165	vowels	honest	36	176	11		2	1
119	2	1	41	5300	1	179	vowels	honest	9	183	4		1	0
119	2	1	41	5301	1	177	vowels	honest	8	173	-4		2	1
119	2	1	41	5302	1	187	vowels	honest	43	186	-1		2	1
119	2	1	41	5303	1	175	vowels	honest	28	170	-5		2	1
119	2	1	41	5308	2	158	vowels	honest	6	168	10		2	1
119	2	1	41	5310	1	174.5	vowels	honest	45	179	4.5		2	1
119	2	1	41	5313	2	163	vowels	honest	51	167	4		3	0
119	2	1	41	5319	2	159	vowels	honest	53	160	1		2	1
119	2	1	41	5320	2	166	vowels	honest	11	159	-7		1	0
119	2	1	41	5323	1	186	vowels	honest	44	183	-3		2	1
119	2	1	41	5326	2	167	vowels	honest	39	166	-1		2	1
119	2	1	41	5329	2	163	vowels	honest	47	169	6		2	1
119	2	1	41	5334	2	164	vowels	honest	32	170	6		3	0
119	2	1	41	5338	2	163	vowels	honest	54	167	4		2	1
119	2	1	41	5386	2	185	vowels	honest	41	150	-35		3	0
119	2	1	41	5390	2	154	vowels	honest	33	167	13		2	1
119	2	1	41	5402	1	187	vowels	honest	12	170	-17		1	0
119	2	1	41	5409	1	184	vowels	honest	5	172	-12		3	0
119	2	1	41	5410	1	175	vowels	honest	29	173	-2		2	1
119	2	1	41	5411	1	175	vowels	honest	19	172	-3		2	1
119	2	1	41	5420	2	163	vowels	honest	49	150	-13		2	1
119	2	1	41	5424	2	147	vowels	honest	29	153	6		2	1
119	2	1	41	5426	2	173	vowels	honest	0	170	-3		2	1
119	2	1	41	5428	1	185	vowels	honest	47	177	-8		1	0
119	2	1	41	5429	1	172	vowels	honest	51	177	5		2	1
119	2	1	41	5430	1	178	vowels	honest	31	176	-2		2	1
119	2	1	41	5434	2	170	vowels	honest	13	175	5		2	1
119	2	1	41	5438	2	174	vowels	honest	42	170	-4		3	0
119	2	1	41	5440	2	169	vowels	honest	1	171	2		2	1
119	2	1	41	5491	1	180	vowels	honest	35	184	4		2	1
119	2	1	41	5492	1	187	vowels	honest	13	183	-4		2	1
119	2	1	41	5498	2	159	vowels	honest	10	165	6		1	0
119	2	1	41	5500	1	168	vowels	honest	21	187	19		2	1
119	2	1	41	5503	1	183	vowels	honest	23	174	-9		2	1
119	2	1	41	5504	1	173	vowels	honest	52	179	6		2	1
119	2	1	41	5505	1	161	vowels	honest	55	177	16		2	1
119	2	1	41	5508	2	166.5	vowels	honest	56	169	2.5		1	0
119	2	1	41	5517	2	169.5	vowels	honest	18	169	-0.5		2	1
119	2	1	41	5522	1	182	vowels	honest	36	175	-7		2	1
119	2	1	41	5254	2	165	vowels	exaggerated	50	177	12	1	2	0
119	2	1	41	5300	1	179	vowels	exaggerated	57	182	3	-1	2	0
119	2	1	41	5301	1	177	vowels	exaggerated	37	184	7	11	3	1
119	2	1	41	5302	1	187	vowels	exaggerated	26	176	-11	-10	3	1
119	2	1	41	5303	1	175	vowels	exaggerated	32	174	-1	4	2	0
119	2	1	41	5308	2	158	vowels	exaggerated	40	167	9	-1	3	1
119	2	1	41	5310	1	174.5	vowels	exaggerated	49	178	3.5	-1	1	0
119	2	1	41	5313	2	163	vowel	exaggerated	21	168	5	1	3	1
119	2	1	41	5319	2	159	vowels	exaggerated	7	168	9	8	2	0
119	2	1	41	5320	2	166	vowels	exaggerated	30	159	-7	0	2	0
119	2	1	41	5323	1	186	vowels	exaggerated	25	175	-11	-8	3	1
119	2	1	41	5326	2	167	vowels	exaggerated	16	169	2	3	1	0
119	2	1	41	5329	2	163	vowels	exaggerated	17	170	7	1	3	1
119	2	1	41	5334	2	164	vowels	exaggerated	38	170	6	0	3	1
119	2	1	41	5338	2	163	vowels	exaggerated	43	167	4	0	2	0
119	2	1	41	5386	2	185	vowels	exaggerated	52	169	-16	19	3	1
119	2	1	41	5390	2	154	vowels	exaggerated	26	168	14	1	1	0
119	2	1	41	5402	1	187	vowels	exaggerated	22	175	-12	5	2	0
119	2	1	41	5409	1	184	vowels	exaggerated	4	172	-12	0	3	1
119	2	1	41	5410	1	175	vowels	exaggerated	17	180	5	7	2	0
119	2	1	41	5411	1	175	vowels	exaggerated	11	190	15	18	2	0
119	2	1	41	5420	2	163	vowels	exaggerated	58	160	-3	10	1	0
119	2	1	41	5424	2	147	vowels	exaggerated	22	166	19	13	1	0
119	2	1	41	5426	2	173	vowels	exaggerated	3	167	-6	-3	2	0
119	2	1	41	5428	1	185	vowels	exaggerated	24	175	-10	-2	3	1
119	2	1	41	5429	1	172	vowel	exaggerated	50	177	5	0	2	0
119	2	1	41	5430	1	178	vowels	exaggerated	6	189	11	13	2	0
119	2	1	41	5434	2	170	vowels	exaggerated	2	167	-3	-8	2	0
119	2	1	41	5438	2	174	vowels	exaggerated	25	171	-3	1	3	1
119	2	1	41	5440	2	169	vowels	exaggerated	55	173	4	2	2	0
119	2	1	41	5491	1	180	vowels	exaggerated	16	188	8	4	2	0
119	2	1	41	5492	1	187	vowels	exaggerated	7	179	-8	-4	2	0
119	2	1	41	5498	2	159	vowels	exaggerated	20	167	8	2	2	0
119	2	1	41	5500	1	168	vowels	exaggerated	59	192	24	5	2	0
119	2	1	41	5503	1	183	vowels	exaggerated	46	180	-3	6	3	1
119	2	1	41	5504	1	173	vowels	exaggerated	48	180	7	1	2	0
119	2	1	41	5505	1	161	vowels	exaggerated	40	179	18	2	2	0
119	2	1	41	5508	2	166.5	vowels	exaggerated	27	164	-2.5	-5	3	1
119	2	1	41	5517	2	169.5	vowels	exaggerated	24	170	0.5	1	3	1
119	2	1	41	5522	1	182	vowels	exaggerated	2	174	-8	-1	2	0
119	2	1	41	5254	2	165	vowels	attenuated	37	173	8	-3	2	0
119	2	1	41	5300	1	179	vowels	attenuated	38	176	-3	-7	1	1
119	2	1	41	5301	1	177	vowels	attenuated	56	177	0	4	1	1
119	2	1	41	5302	1	187	vowels	attenuated	1	175	-12	-11	2	0
119	2	1	41	5303	1	175	vowels	attenuated	10	158	-17	-12	2	0
119	2	1	41	5308	2	158	vowels	attenuated	35	168	10	0	2	0
119	2	1	41	5310	1	174.5	vowels	attenuated	18	178	3.5	-1	1	1
119	2	1	41	5313	2	163	vowels	attenuated	4	167	4	0	1	1
119	2	1	41	5319	2	159	vowels	attenuated	5	166	7	6	1	1
119	2	1	41	5320	2	166	vowels	attenuated	59	151	-15	-8	2	0
119	2	1	41	5323	1	186	vowel	attenuated	0	169	-17	-14	2	0
119	2	1	41	5326	2	167	vowels	attenuated	46	160	-7	-6	2	0
119	2	1	41	5329	2	163	vowels	attenuated	34	162	-1	-7	2	0
119	2	1	41	5334	2	164	vowels	attenuated	15	170	6	0	1	1
119	2	1	41	5338	2	163	vowels	attenuated	28	167	4	0	1	1
119	2	1	41	5386	2	185	vowels	attenuated	57	167	-18	17	3	0
119	2	1	41	5390	2	154	vowels	attenuated	31	164	10	-3	2	0
119	2	1	41	5402	1	187	vowels	attenuated	27	173	-14	3	1	1
119	2	1	41	5409	1	184	vowels	attenuated	33	171	-13	-1	3	0
119	2	1	41	5410	1	175	vowels	attenuated	39	179	4	6	1	1
119	2	1	41	5411	1	175	vowels	attenuated	42	168	-7	-4	2	0
119	2	1	41	5420	2	163	vowels	attenuated	23	161	-2	11	1	1
119	2	1	41	5424	2	147	vowels	attenuated	12	161	14	8	1	1
119	2	1	41	5426	2	173	vowels	attenuated	45	168	-5	-2	2	0
119	2	1	41	5428	1	185	vowels	attenuated	30	173	-12	-4	2	0
119	2	1	41	5429	1	172	vowels	attenuated	3	170	-2	-7	2	0
119	2	1	41	5430	1	178	vowels	attenuated	53	177	-1	1	1	1
119	2	1	41	5434	2	170	vowels	attenuated	44	169	-1	-6	3	0
119	2	1	41	5438	2	174	vowels	attenuated	14	171	-3	1	1	1
119	2	1	41	5440	2	169	vowels	attenuated	48	157	-12	-14	2	0
119	2	1	41	5491	1	180	vowels	attenuated	15	178	-2	-6	1	1
119	2	1	41	5492	1	187	vowels	attenuated	41	175	-12	-8	1	1
119	2	1	41	5498	2	159	vowels	attenuated	8	164	5	-1	1	1
119	2	1	41	5500	1	168	vowels	attenuated	54	184	16	-3	1	1
119	2	1	41	5503	1	183	vowels	attenuated	14	177	-6	3	1	1
119	2	1	41	5504	1	173	vowels	attenuated	20	173	0	-6	3	0
119	2	1	41	5505	1	161	vowels	attenuated	58	180	19	3	1	1
119	2	1	41	5508	2	166.5	vowels	attenuated	19	163	-3.5	-6	1	1
119	2	1	41	5517	2	169.5	vowels	attenuated	9	164	-5.5	-5	2	0
119	2	1	41	5522	1	182	vowels	attenuated	34	175	-7	0	1	1
120	2	1	71	5254	2	165	vowels	honest	36	170	5		2	1
120	2	1	71	5300	1	179	vowels	honest	59	181	2		2	1
120	2	1	71	5301	1	177	vowels	honest	43	182	5		1	0
120	2	1	71	5302	1	187	vowels	honest	33	186	-1		2	1
120	2	1	71	5303	1	175	vowels	honest	58	165	-10		2	1
120	2	1	71	5308	2	158	vowels	honest	39	168	10		2	1
120	2	1	71	5310	1	174.5	vowels	honest	25	183	8.5		1	0
120	2	1	71	5313	2	163	vowels	honest	3	160	-3		3	0
120	2	1	71	5319	2	159	vowels	honest	52	154	-5		2	1
120	2	1	71	5320	2	166	vowels	honest	32	152	-14		2	1
120	2	1	71	5323	1	186	vowels	honest	56	183	-3		2	1
120	2	1	71	5326	2	167	vowels	honest	58	162	-5		2	1
120	2	1	71	5329	2	163	vowels	honest	24	170	7		2	1
120	2	1	71	5334	2	164	vowels	honest	31	169	5		1	0
120	2	1	71	5338	2	163	vowels	honest	1	157	-6		2	1
120	2	1	71	5386	2	185	vowels	honest	28	156	-29		1	0
120	2	1	71	5390	2	154	vowels	honest	12	172	18		2	1
120	2	1	71	5402	1	187	vowels	honest	12	184	-3		2	1
120	2	1	71	5409	1	184	vowels	honest	55	173	-11		3	0
120	2	1	71	5410	1	175	vowels	honest	5	171	-4		2	1
120	2	1	71	5411	1	175	vowels	honest	8	181	6		2	1
120	2	1	71	5420	2	163	vowels	honest	26	155	-8		2	1
120	2	1	71	5424	2	147	vowels	honest	48	155	8		2	1
120	2	1	71	5426	2	173	vowels	honest	25	159	-14		2	1
120	2	1	71	5428	1	185	vowels	honest	45	186	1		2	1
120	2	1	71	5429	1	172	vowels	honest	9	189	17		1	0
120	2	1	71	5430	1	178	vowels	honest	30	182	4		2	1
120	2	1	71	5434	2	170	vowels	honest	21	172	2		2	1
120	2	1	71	5438	2	174	vowels	honest	54	170	-4		1	0
120	2	1	71	5440	2	169	vowels	honest	47	161	-8		2	1
120	2	1	71	5491	1	180	vowels	honest	57	174	-6		2	1
120	2	1	71	5492	1	187	vowels	honest	0	187	0		1	0
120	2	1	71	5498	2	159	vowels	honest	45	159	0		2	1
120	2	1	71	5500	1	168	vowels	honest	14	185	17		2	1
120	2	1	71	5503	1	183	vowels	honest	28	184	1		2	1
120	2	1	71	5504	1	173	vowels	honest	42	182	9		2	1
120	2	1	71	5505	1	161	vowels	honest	39	186	25		2	1
120	2	1	71	5508	2	166.5	vowels	honest	51	157	-9.5		2	1
120	2	1	71	5517	2	169.5	vowels	honest	17	160	-9.5		2	1
120	2	1	71	5522	1	182	vowels	honest	38	173	-9		2	1
120	2	1	71	5254	2	165	vowels	exaggerated	5	175	10	5	2	0
120	2	1	71	5300	1	179	vowels	exaggerated	2	186	7	5	2	0
120	2	1	71	5301	1	177	vowels	exaggerated	15	186	9	4	2	0
120	2	1	71	5302	1	187	vowels	exaggerated	36	183	-4	-3	3	1
120	2	1	71	5303	1	175	vowels	exaggerated	48	169	-6	4	2	0
120	2	1	71	5308	2	158	vowels	exaggerated	20	171	13	3	2	0
120	2	1	71	5310	1	174.5	vowels	exaggerated	40	188	13.5	5	2	0
120	2	1	71	5313	2	163	vowel	exaggerated	19	170	7	10	3	1
120	2	1	71	5319	2	159	vowels	exaggerated	15	160	1	6	2	0
120	2	1	71	5320	2	166	vowels	exaggerated	8	156	-10	4	2	0
120	2	1	71	5323	1	186	vowels	exaggerated	20	187	1	4	3	1
120	2	1	71	5326	2	167	vowels	exaggerated	2	171	4	9	2	0
120	2	1	71	5329	2	163	vowels	exaggerated	10	162	-1	-8	3	1
120	2	1	71	5334	2	164	vowels	exaggerated	7	171	7	2	1	0
120	2	1	71	5338	2	163	vowels	exaggerated	6	160	-3	3	2	0
120	2	1	71	5386	2	185	vowels	exaggerated	18	157	-28	1	2	0
120	2	1	71	5390	2	154	vowels	exaggerated	49	168	14	-4	2	0
120	2	1	71	5402	1	187	vowels	exaggerated	18	186	-1	2	2	0
120	2	1	71	5409	1	184	vowels	exaggerated	54	187	3	14	3	1
120	2	1	71	5410	1	175	vowels	exaggerated	10	194	19	23	2	0
120	2	1	71	5411	1	175	vowels	exaggerated	46	186	11	5	2	0
120	2	1	71	5420	2	163	vowels	exaggerated	44	153	-10	-2	2	0
120	2	1	71	5424	2	147	vowels	exaggerated	50	152	5	-3	2	0
120	2	1	71	5426	2	173	vowels	exaggerated	35	168	-5	9	3	1
120	2	1	71	5428	1	185	vowels	exaggerated	23	189	4	3	3	1
120	2	1	71	5429	1	172	vowel	exaggerated	21	168	-4	-21	2	0
120	2	1	71	5430	1	178	vowels	exaggerated	24	191	13	9	2	0
120	2	1	71	5434	2	170	vowels	exaggerated	42	166	-4	-6	2	0
120	2	1	71	5438	2	174	vowels	exaggerated	59	170	-4	0	3	1
120	2	1	71	5440	2	169	vowels	exaggerated	22	173	4	12	2	0
120	2	1	71	5491	1	180	vowels	exaggerated	35	186	6	12	2	0
120	2	1	71	5492	1	187	vowels	exaggerated	52	181	-6	-6	2	0
120	2	1	71	5498	2	159	vowels	exaggerated	34	169	10	10	2	0
120	2	1	71	5500	1	168	vowels	exaggerated	3	174	6	-11	3	1
120	2	1	71	5503	1	183	vowels	exaggerated	13	182	-1	-2	3	1
120	2	1	71	5504	1	173	vowels	exaggerated	41	172	-1	-10	3	1
120	2	1	71	5505	1	161	vowels	exaggerated	22	186	25	0	2	0
120	2	1	71	5508	2	166.5	vowels	exaggerated	38	154	-12.5	-3	2	0
120	2	1	71	5517	2	169.5	vowels	exaggerated	14	171	1.5	11	3	1
120	2	1	71	5522	1	182	vowels	exaggerated	49	182	0	9	2	0
120	2	1	71	5254	2	165	vowels	attenuated	16	170	5	0	2	0
120	2	1	71	5300	1	179	vowels	attenuated	7	172	-7	-9	1	1
120	2	1	71	5301	1	177	vowels	attenuated	31	172	-5	-10	2	0
120	2	1	71	5302	1	187	vowels	attenuated	53	187	0	1	2	0
120	2	1	71	5303	1	175	vowels	attenuated	19	167	-8	2	2	0
120	2	1	71	5308	2	158	vowels	attenuated	11	160	2	-8	2	0
120	2	1	71	5310	1	174.5	vowels	attenuated	1	192	17.5	9	2	0
120	2	1	71	5313	2	163	vowels	attenuated	23	157	-6	-3	3	0
120	2	1	71	5319	2	159	vowels	attenuated	0	168	9	14	1	1
120	2	1	71	5320	2	166	vowels	attenuated	56	155	-11	3	2	0
120	2	1	71	5323	1	186	vowel	attenuated	27	184	-2	1	1	1
120	2	1	71	5326	2	167	vowels	attenuated	30	161	-6	-1	2	0
120	2	1	71	5329	2	163	vowels	attenuated	41	149	-14	-21	2	0
120	2	1	71	5334	2	164	vowels	attenuated	4	168	4	-1	1	1
120	2	1	71	5338	2	163	vowels	attenuated	55	170	7	13	1	1
120	2	1	71	5386	2	185	vowels	attenuated	13	151	-34	-5	2	0
120	2	1	71	5390	2	154	vowels	attenuated	9	157	3	-15	2	0
120	2	1	71	5402	1	187	vowels	attenuated	17	181	-6	-3	2	0
120	2	1	71	5409	1	184	vowels	attenuated	16	170	-14	-3	3	0
120	2	1	71	5410	1	175	vowels	attenuated	11	189	14	18	1	1
120	2	1	71	5411	1	175	vowels	attenuated	26	174	-1	-7	2	0
120	2	1	71	5420	2	163	vowels	attenuated	57	152	-11	-3	2	0
120	2	1	71	5424	2	147	vowels	attenuated	40	147	0	-8	2	0
120	2	1	71	5426	2	173	vowels	attenuated	29	155	-18	-4	3	0
120	2	1	71	5428	1	185	vowels	attenuated	29	165	-20	-21	2	0
120	2	1	71	5429	1	172	vowels	attenuated	37	177	5	-12	2	0
120	2	1	71	5430	1	178	vowels	attenuated	47	186	8	4	1	1
120	2	1	71	5434	2	170	vowels	attenuated	43	169	-1	-3	1	1
120	2	1	71	5438	2	174	vowels	attenuated	53	167	-7	-3	1	1
120	2	1	71	5440	2	169	vowels	attenuated	27	155	-14	-6	2	0
120	2	1	71	5491	1	180	vowels	attenuated	4	191	11	17	1	1
120	2	1	71	5492	1	187	vowels	attenuated	51	166	-21	-21	2	0
120	2	1	71	5498	2	159	vowels	attenuated	33	158	-1	-1	2	0
120	2	1	71	5500	1	168	vowels	attenuated	44	187	19	2	1	1
120	2	1	71	5503	1	183	vowels	attenuated	32	168	-15	-16	2	0
120	2	1	71	5504	1	173	vowels	attenuated	6	186	13	4	2	0
120	2	1	71	5505	1	161	vowels	attenuated	50	184	23	-2	2	0
120	2	1	71	5508	2	166.5	vowels	attenuated	46	152	-14.5	-5	2	0
120	2	1	71	5517	2	169.5	vowels	attenuated	37	157	-12.5	-3	2	0
120	2	1	71	5522	1	182	vowels	attenuated	34	186	4	13	1	1
121	2	1	5'4	5254	2	165	vowels	honest	32	165	0		2	1
121	2	1	5'4	5300	1	179	vowels	honest	12	188	9		1	0
121	2	1	5'4	5301	1	177	vowels	honest	43	171	-6		2	1
121	2	1	5'4	5302	1	187	vowels	honest	39	177	-10		2	1
121	2	1	5'4	5303	1	175	vowels	honest	49	192	17		1	0
121	2	1	5'4	5308	2	158	vowels	honest	45	165	7		2	1
121	2	1	5'4	5310	1	174.5	vowels	honest	30	177	2.5		2	1
121	2	1	5'4	5313	2	163	vowels	honest	9	165	2		2	1
121	2	1	5'4	5319	2	159	vowels	honest	35	158	-1		3	0
121	2	1	5'4	5320	2	166	vowels	honest	59	181	15		2	1
121	2	1	5'4	5323	1	186	vowels	honest	44	170	-16		2	1
121	2	1	5'4	5326	2	167	vowels	honest	49	148	-19		3	0
121	2	1	5'4	5329	2	163	vowels	honest	23	165	2		2	1
121	2	1	5'4	5334	2	164	vowels	honest	52	165	1		2	1
121	2	1	5'4	5338	2	163	vowels	honest	37	165	2		2	1
121	2	1	5'4	5386	2	185	vowels	honest	24	158	-27		3	0
121	2	1	5'4	5390	2	154	vowels	honest	27	165	11		2	1
121	2	1	5'4	5402	1	187	vowels	honest	2	194	7		2	1
121	2	1	5'4	5409	1	184	vowels	honest	1	193	9		3	0
121	2	1	5'4	5410	1	175	vowels	honest	16	192	17		1	0
121	2	1	5'4	5411	1	175	vowels	honest	55	171	-4		3	0
121	2	1	5'4	5420	2	163	vowels	honest	5	165	2		2	1
121	2	1	5'4	5424	2	147	vowels	honest	20	165	18		2	1
121	2	1	5'4	5426	2	173	vowels	honest	12	165	-8		2	1
121	2	1	5'4	5428	1	185	vowels	honest	31	184	-1		2	1
121	2	1	5'4	5429	1	172	vowels	honest	15	181	9		1	0
121	2	1	5'4	5430	1	178	vowels	honest	5	194	16		3	0
121	2	1	5'4	5434	2	170	vowels	honest	25	165	-5		2	1
121	2	1	5'4	5438	2	174	vowels	honest	56	146	-28		3	0
121	2	1	5'4	5440	2	169	vowels	honest	50	165	-4		2	1
121	2	1	5'4	5491	1	180	vowels	honest	19	164	-16		3	0
121	2	1	5'4	5492	1	187	vowels	honest	53	177	-10		2	1
121	2	1	5'4	5498	2	159	vowels	honest	33	184	25		1	0
121	2	1	5'4	5500	1	168	vowels	honest	3	167	-1		2	1
121	2	1	5'4	5503	1	183	vowels	honest	25	188	5		2	1
121	2	1	5'4	5504	1	173	vowels	honest	22	177	4		2	1
121	2	1	5'4	5505	1	161	vowels	honest	6	171	10		1	0
121	2	1	5'4	5508	2	166.5	vowels	honest	38	176	9.5		1	0
121	2	1	5'4	5517	2	169.5	vowels	honest	26	165	-4.5		2	1
121	2	1	5'4	5522	1	182	vowels	honest	35	177	-5		2	1
121	2	1	5'4	5254	2	165	vowels	exaggerated	7	155	-10	-10	3	1
121	2	1	5'4	5300	1	179	vowels	exaggerated	26	171	-8	-17	3	1
121	2	1	5'4	5301	1	177	vowels	exaggerated	45	190	13	19	1	0
121	2	1	5'4	5302	1	187	vowels	exaggerated	33	177	-10	0	2	0
121	2	1	5'4	5303	1	175	vowels	exaggerated	20	162	-13	-30	3	1
121	2	1	5'4	5308	2	158	vowels	exaggerated	18	165	7	0	2	0
121	2	1	5'4	5310	1	174.5	vowels	exaggerated	38	165	-9.5	-12	1	0
121	2	1	5'4	5313	2	163	vowel	exaggerated	58	165	2	0	2	0
121	2	1	5'4	5319	2	159	vowels	exaggerated	21	165	6	7	2	0
121	2	1	5'4	5320	2	166	vowels	exaggerated	42	182	16	1	2	0
121	2	1	5'4	5323	1	186	vowels	exaggerated	28	194	8	24	1	0
121	2	1	5'4	5326	2	167	vowels	exaggerated	30	151	-16	3	3	1
121	2	1	5'4	5329	2	163	vowels	exaggerated	48	151	-12	-14	1	0
121	2	1	5'4	5334	2	164	vowels	exaggerated	41	180	16	15	2	0
121	2	1	5'4	5338	2	163	vowels	exaggerated	39	176	13	11	1	0
121	2	1	5'4	5386	2	185	vowels	exaggerated	36	165	-20	7	2	0
121	2	1	5'4	5390	2	154	vowels	exaggerated	19	165	11	0	2	0
121	2	1	5'4	5402	1	187	vowels	exaggerated	41	177	-10	-17	2	0
121	2	1	5'4	5409	1	184	vowels	exaggerated	57	177	-7	-16	2	0
121	2	1	5'4	5410	1	175	vowels	exaggerated	7	194	19	2	1	0
121	2	1	5'4	5411	1	175	vowels	exaggerated	42	177	2	6	2	0
121	2	1	5'4	5420	2	163	vowels	exaggerated	40	165	2	0	2	0
121	2	1	5'4	5424	2	147	vowels	exaggerated	6	165	18	0	2	0
121	2	1	5'4	5426	2	173	vowels	exaggerated	8	178	5	13	2	0
121	2	1	5'4	5428	1	185	vowels	exaggerated	58	177	-8	-7	2	0
121	2	1	5'4	5429	1	172	vowel	exaggerated	9	186	14	5	2	0
121	2	1	5'4	5430	1	178	vowels	exaggerated	32	193	15	-1	3	1
121	2	1	5'4	5434	2	170	vowels	exaggerated	34	165	-5	0	2	0
121	2	1	5'4	5438	2	174	vowels	exaggerated	16	153	-21	7	1	0
121	2	1	5'4	5440	2	169	vowels	exaggerated	14	181	12	16	2	0
121	2	1	5'4	5491	1	180	vowels	exaggerated	14	193	13	29	2	0
121	2	1	5'4	5492	1	187	vowels	exaggerated	10	190	3	13	3	1
121	2	1	5'4	5498	2	159	vowels	exaggerated	44	165	6	-19	2	0
121	2	1	5'4	5500	1	168	vowels	exaggerated	34	190	22	23	2	0
121	2	1	5'4	5503	1	183	vowels	exaggerated	47	177	-6	-11	2	0
121	2	1	5'4	5504	1	173	vowels	exaggerated	51	177	4	0	2	0
121	2	1	5'4	5505	1	161	vowels	exaggerated	8	193	32	22	1	0
121	2	1	5'4	5508	2	166.5	vowels	exaggerated	47	165	-1.5	-11	2	0
121	2	1	5'4	5517	2	169.5	vowels	exaggerated	57	174	4.5	9	1	0
121	2	1	5'4	5522	1	182	vowels	exaggerated	11	193	11	16	3	1
121	2	1	5'4	5254	2	165	vowels	attenuated	3	151	-14	-14	3	0
121	2	1	5'4	5300	1	179	vowels	attenuated	17	195	16	7	1	1
121	2	1	5'4	5301	1	177	vowels	attenuated	27	193	16	22	3	0
121	2	1	5'4	5302	1	187	vowels	attenuated	40	177	-10	0	2	0
121	2	1	5'4	5303	1	175	vowels	attenuated	50	177	2	-15	2	0
121	2	1	5'4	5308	2	158	vowels	attenuated	10	165	7	0	2	0
121	2	1	5'4	5310	1	174.5	vowels	attenuated	24	177	2.5	0	2	0
121	2	1	5'4	5313	2	163	vowels	attenuated	55	165	2	0	2	0
121	2	1	5'4	5319	2	159	vowels	attenuated	53	165	6	7	2	0
121	2	1	5'4	5320	2	166	vowels	attenuated	2	165	-1	-16	2	0
121	2	1	5'4	5323	1	186	vowel	attenuated	54	177	-9	7	2	0
121	2	1	5'4	5326	2	167	vowels	attenuated	43	165	-2	17	2	0
121	2	1	5'4	5329	2	163	vowels	attenuated	22	165	2	0	2	0
121	2	1	5'4	5334	2	164	vowels	attenuated	46	165	1	0	2	0
121	2	1	5'4	5338	2	163	vowels	attenuated	15	180	17	15	3	0
121	2	1	5'4	5386	2	185	vowels	attenuated	17	165	-20	7	2	0
121	2	1	5'4	5390	2	154	vowels	attenuated	29	165	11	0	2	0
121	2	1	5'4	5402	1	187	vowels	attenuated	52	177	-10	-17	2	0
121	2	1	5'4	5409	1	184	vowels	attenuated	37	177	-7	-16	2	0
121	2	1	5'4	5410	1	175	vowels	attenuated	23	177	2	-15	2	0
121	2	1	5'4	5411	1	175	vowels	attenuated	36	177	2	6	2	0
121	2	1	5'4	5420	2	163	vowels	attenuated	4	182	19	17	1	1
121	2	1	5'4	5424	2	147	vowels	attenuated	28	155	8	-10	3	0
121	2	1	5'4	5426	2	173	vowels	attenuated	51	165	-8	0	2	0
121	2	1	5'4	5428	1	185	vowels	attenuated	48	177	-8	-7	2	0
121	2	1	5'4	5429	1	172	vowels	attenuated	21	177	5	-4	3	0
121	2	1	5'4	5430	1	178	vowels	attenuated	4	198	20	4	1	1
121	2	1	5'4	5434	2	170	vowels	attenuated	54	165	-5	0	2	0
121	2	1	5'4	5438	2	174	vowels	attenuated	31	176	2	30	2	0
121	2	1	5'4	5440	2	169	vowels	attenuated	11	165	-4	0	2	0
121	2	1	5'4	5491	1	180	vowels	attenuated	29	177	-3	13	2	0
121	2	1	5'4	5492	1	187	vowels	attenuated	0	164	-23	-13	2	0
121	2	1	5'4	5498	2	159	vowels	attenuated	13	182	23	-2	1	1
121	2	1	5'4	5500	1	168	vowels	attenuated	56	167	-1	0	3	0
121	2	1	5'4	5503	1	183	vowels	attenuated	18	165	-18	-23	1	1
121	2	1	5'4	5504	1	173	vowels	attenuated	13	191	18	14	2	0
121	2	1	5'4	5505	1	161	vowels	attenuated	46	177	16	6	2	0
121	2	1	5'4	5508	2	166.5	vowels	attenuated	0	165	-1.5	-11	1	1
121	2	1	5'4	5517	2	169.5	vowels	attenuated	1	165	-4.5	0	2	0
121	2	1	5'4	5522	1	182	vowels	attenuated	59	188	6	11	1	1
124	2	1	34	5254	2	165	vowels	honest	35	165	0		2	1
124	2	1	34	5300	1	179	vowels	honest	13	174	-5		3	0
124	2	1	34	5301	1	177	vowels	honest	23	175	-2		1	0
124	2	1	34	5302	1	187	vowels	honest	4	183	-4		2	1
124	2	1	34	5303	1	175	vowels	honest	1	180	5		1	0
124	2	1	34	5308	2	158	vowels	honest	26	160	2		2	1
124	2	1	34	5310	1	174.5	vowels	honest	35	188	13.5		1	0
124	2	1	34	5313	2	163	vowels	honest	27	159	-4		3	0
124	2	1	34	5319	2	159	vowels	honest	8	156	-3		1	0
124	2	1	34	5320	2	166	vowels	honest	52	159	-7		1	0
124	2	1	34	5323	1	186	vowels	honest	42	186	0		3	0
124	2	1	34	5326	2	167	vowels	honest	59	167	0		1	0
124	2	1	34	5329	2	163	vowels	honest	13	170	7		3	0
124	2	1	34	5334	2	164	vowels	honest	46	160	-4		1	0
124	2	1	34	5338	2	163	vowels	honest	20	160	-3		2	1
124	2	1	34	5386	2	185	vowels	honest	12	156	-29		3	0
124	2	1	34	5390	2	154	vowels	honest	43	160	6		1	0
124	2	1	34	5402	1	187	vowels	honest	56	182	-5		1	0
124	2	1	34	5409	1	184	vowels	honest	40	172	-12		3	0
124	2	1	34	5410	1	175	vowels	honest	8	179	4		1	0
124	2	1	34	5411	1	175	vowels	honest	30	180	5		2	1
124	2	1	34	5420	2	163	vowels	honest	22	160	-3		2	1
124	2	1	34	5424	2	147	vowels	honest	36	157	10		1	0
124	2	1	34	5426	2	173	vowels	honest	24	158	-15		2	1
124	2	1	34	5428	1	185	vowels	honest	10	179	-6		1	0
124	2	1	34	5429	1	172	vowels	honest	11	173	1		2	1
124	2	1	34	5430	1	178	vowels	honest	24	175	-3		1	0
124	2	1	34	5434	2	170	vowels	honest	50	167	-3		3	0
124	2	1	34	5438	2	174	vowels	honest	17	168	-6		3	0
124	2	1	34	5440	2	169	vowels	honest	30	160	-9		2	1
124	2	1	34	5491	1	180	vowels	honest	9	175	-5		2	1
124	2	1	34	5492	1	187	vowels	honest	22	175	-12		2	1
124	2	1	34	5498	2	159	vowels	honest	32	158	-1		1	0
124	2	1	34	5500	1	168	vowels	honest	37	181	13		3	0
124	2	1	34	5503	1	183	vowels	honest	0	180	-3		2	1
124	2	1	34	5504	1	173	vowels	honest	34	166	-7		2	1
124	2	1	34	5505	1	161	vowels	honest	54	181	20		3	0
124	2	1	34	5508	2	166.5	vowels	honest	31	158	-8.5		1	0
124	2	1	34	5517	2	169.5	vowels	honest	38	171	1.5		2	1
124	2	1	34	5522	1	182	vowels	honest	47	168	-14		3	0
124	2	1	34	5254	2	165	vowels	exaggerated	55	168	3	3	3	1
124	2	1	34	5300	1	179	vowels	exaggerated	12	173	-6	-1	3	1
124	2	1	34	5301	1	177	vowels	exaggerated	39	174	-3	-1	3	1
124	2	1	34	5302	1	187	vowels	exaggerated	2	177	-10	-6	3	1
124	2	1	34	5303	1	175	vowels	exaggerated	49	186	11	6	2	0
124	2	1	34	5308	2	158	vowels	exaggerated	47	163	5	3	2	0
124	2	1	34	5310	1	174.5	vowels	exaggerated	3	191	16.5	3	2	0
124	2	1	34	5313	2	163	vowel	exaggerated	44	158	-5	-1	3	1
124	2	1	34	5319	2	159	vowels	exaggerated	39	161	2	5	1	0
124	2	1	34	5320	2	166	vowels	exaggerated	9	157	-9	-2	2	0
124	2	1	34	5323	1	186	vowels	exaggerated	16	175	-11	-11	3	1
124	2	1	34	5326	2	167	vowels	exaggerated	3	160	-7	-7	1	0
124	2	1	34	5329	2	163	vowels	exaggerated	29	159	-4	-11	3	1
124	2	1	34	5334	2	164	vowels	exaggerated	34	168	4	8	3	1
124	2	1	34	5338	2	163	vowels	exaggerated	49	167	4	7	2	0
124	2	1	34	5386	2	185	vowels	exaggerated	16	161	-24	5	3	1
124	2	1	34	5390	2	154	vowels	exaggerated	5	171	17	11	3	1
124	2	1	34	5402	1	187	vowels	exaggerated	59	180	-7	-2	1	0
124	2	1	34	5409	1	184	vowels	exaggerated	41	174	-10	2	3	1
124	2	1	34	5410	1	175	vowels	exaggerated	58	179	4	0	2	0
124	2	1	34	5411	1	175	vowels	exaggerated	53	180	5	0	2	0
124	2	1	34	5420	2	163	vowels	exaggerated	33	165	2	5	3	1
124	2	1	34	5424	2	147	vowels	exaggerated	40	163	16	6	3	1
124	2	1	34	5426	2	173	vowels	exaggerated	23	159	-14	1	3	1
124	2	1	34	5428	1	185	vowels	exaggerated	32	182	-3	3	3	1
124	2	1	34	5429	1	172	vowel	exaggerated	25	168	-4	-5	2	0
124	2	1	34	5430	1	178	vowels	exaggerated	21	175	-3	0	3	1
124	2	1	34	5434	2	170	vowels	exaggerated	18	162	-8	-5	3	1
124	2	1	34	5438	2	174	vowels	exaggerated	4	168	-6	0	3	1
124	2	1	34	5440	2	169	vowels	exaggerated	2	168	-1	8	3	1
124	2	1	34	5491	1	180	vowels	exaggerated	7	177	-3	2	2	0
124	2	1	34	5492	1	187	vowels	exaggerated	15	189	2	14	2	0
124	2	1	34	5498	2	159	vowels	exaggerated	14	159	0	1	2	0
124	2	1	34	5500	1	168	vowels	exaggerated	43	184	16	3	3	1
124	2	1	34	5503	1	183	vowels	exaggerated	50	182	-1	2	3	1
124	2	1	34	5504	1	173	vowels	exaggerated	14	189	16	23	3	1
124	2	1	34	5505	1	161	vowels	exaggerated	55	179	18	-2	3	1
124	2	1	34	5508	2	166.5	vowels	exaggerated	45	160	-6.5	2	3	1
124	2	1	34	5517	2	169.5	vowels	exaggerated	57	161	-8.5	-10	2	0
124	2	1	34	5522	1	182	vowels	exaggerated	33	174	-8	6	2	0
124	2	1	34	5254	2	165	vowels	attenuated	25	161	-4	-4	2	0
124	2	1	34	5300	1	179	vowels	attenuated	28	190	11	16	1	1
124	2	1	34	5301	1	177	vowels	attenuated	36	184	7	9	1	1
124	2	1	34	5302	1	187	vowels	attenuated	18	175	-12	-8	2	0
124	2	1	34	5303	1	175	vowels	attenuated	46	165	-10	-15	1	1
124	2	1	34	5308	2	158	vowels	attenuated	51	161	3	1	2	0
124	2	1	34	5310	1	174.5	vowels	attenuated	57	181	6.5	-7	1	1
124	2	1	34	5313	2	163	vowels	attenuated	48	160	-3	1	3	0
124	2	1	34	5319	2	159	vowels	attenuated	37	161	2	5	1	1
124	2	1	34	5320	2	166	vowels	attenuated	58	159	-7	0	1	1
124	2	1	34	5323	1	186	vowel	attenuated	51	183	-3	-3	1	1
124	2	1	34	5326	2	167	vowels	attenuated	15	156	-11	-11	1	1
124	2	1	34	5329	2	163	vowels	attenuated	21	160	-3	-10	3	0
124	2	1	34	5334	2	164	vowels	attenuated	0	160	-4	0	2	0
124	2	1	34	5338	2	163	vowels	attenuated	11	159	-4	-1	1	1
124	2	1	34	5386	2	185	vowels	attenuated	7	162	-23	6	2	0
124	2	1	34	5390	2	154	vowels	attenuated	19	160	6	0	1	1
124	2	1	34	5402	1	187	vowels	attenuated	45	171	-16	-11	1	1
124	2	1	34	5409	1	184	vowels	attenuated	48	173	-11	1	3	0
124	2	1	34	5410	1	175	vowels	attenuated	6	181	6	2	1	1
124	2	1	34	5411	1	175	vowels	attenuated	52	174	-1	-6	2	0
124	2	1	34	5420	2	163	vowels	attenuated	54	162	-1	2	1	1
124	2	1	34	5424	2	147	vowels	attenuated	10	156	9	-1	3	0
124	2	1	34	5426	2	173	vowels	attenuated	6	161	-12	3	3	0
124	2	1	34	5428	1	185	vowels	attenuated	29	175	-10	-4	2	0
124	2	1	34	5429	1	172	vowels	attenuated	44	177	5	4	2	0
124	2	1	34	5430	1	178	vowels	attenuated	26	185	7	10	1	1
124	2	1	34	5434	2	170	vowels	attenuated	42	170	0	3	2	0
124	2	1	34	5438	2	174	vowels	attenuated	28	159	-15	-9	1	1
124	2	1	34	5440	2	169	vowels	attenuated	1	164	-5	4	3	0
124	2	1	34	5491	1	180	vowels	attenuated	5	182	2	7	1	1
124	2	1	34	5492	1	187	vowels	attenuated	17	173	-14	-2	1	1
124	2	1	34	5498	2	159	vowels	attenuated	41	162	3	4	1	1
124	2	1	34	5500	1	168	vowels	attenuated	31	185	17	4	1	1
124	2	1	34	5503	1	183	vowels	attenuated	19	180	-3	0	1	1
124	2	1	34	5504	1	173	vowels	attenuated	38	173	0	7	1	1
124	2	1	34	5505	1	161	vowels	attenuated	20	179	18	-2	1	1
124	2	1	34	5508	2	166.5	vowels	attenuated	53	156	-10.5	-2	1	1
124	2	1	34	5517	2	169.5	vowels	attenuated	56	162	-7.5	-9	2	0
124	2	1	34	5522	1	182	vowels	attenuated	27	183	1	15	2	0
126	2	1	45	5254	2	165	vowels	honest	17	177	12		2	1
126	2	1	45	5300	1	179	vowels	honest	54	180	1		2	1
126	2	1	45	5301	1	177	vowels	honest	7	192	15		2	1
126	2	1	45	5302	1	187	vowels	honest	33	195	8		2	1
126	2	1	45	5303	1	175	vowels	honest	23	161	-14		2	1
126	2	1	45	5308	2	158	vowels	honest	3	178	20		2	1
126	2	1	45	5310	1	174.5	vowels	honest	14	182	7.5		3	0
126	2	1	45	5313	2	163	vowels	honest	34	174	11		3	0
126	2	1	45	5319	2	159	vowels	honest	38	163	4		1	0
126	2	1	45	5320	2	166	vowels	honest	31	168	2		1	0
126	2	1	45	5323	1	186	vowels	honest	42	175	-11		3	0
126	2	1	45	5326	2	167	vowels	honest	27	157	-10		2	1
126	2	1	45	5329	2	163	vowels	honest	14	156	-7		3	0
126	2	1	45	5334	2	164	vowels	honest	26	171	7		1	0
126	2	1	45	5338	2	163	vowels	honest	0	160	-3		2	1
126	2	1	45	5386	2	185	vowels	honest	20	160	-25		2	1
126	2	1	45	5390	2	154	vowels	honest	16	162	8		2	1
126	2	1	45	5402	1	187	vowels	honest	28	183	-4		1	0
126	2	1	45	5409	1	184	vowels	honest	12	162	-22		3	0
126	2	1	45	5410	1	175	vowels	honest	2	191	16		2	1
126	2	1	45	5411	1	175	vowels	honest	48	182	7		2	1
126	2	1	45	5420	2	163	vowels	honest	35	153	-10		2	1
126	2	1	45	5424	2	147	vowels	honest	39	162	15		2	1
126	2	1	45	5426	2	173	vowels	honest	23	162	-11		3	0
126	2	1	45	5428	1	185	vowels	honest	18	193	8		2	1
126	2	1	45	5429	1	172	vowels	honest	49	180	8		1	0
126	2	1	45	5430	1	178	vowels	honest	51	179	1		2	1
126	2	1	45	5434	2	170	vowels	honest	36	163	-7		3	0
126	2	1	45	5438	2	174	vowels	honest	40	163	-11		3	0
126	2	1	45	5440	2	169	vowels	honest	53	173	4		2	1
126	2	1	45	5491	1	180	vowels	honest	40	186	6		3	0
126	2	1	45	5492	1	187	vowels	honest	53	192	5		2	1
126	2	1	45	5498	2	159	vowels	honest	58	157	-2		3	0
126	2	1	45	5500	1	168	vowels	honest	55	194	26		2	1
126	2	1	45	5503	1	183	vowels	honest	39	186	3		3	0
126	2	1	45	5504	1	173	vowels	honest	17	181	8		3	0
126	2	1	45	5505	1	161	vowels	honest	21	174	13		2	1
126	2	1	45	5508	2	166.5	vowels	honest	52	182	15.5		1	0
126	2	1	45	5517	2	169.5	vowels	honest	59	173	3.5		2	1
126	2	1	45	5522	1	182	vowels	honest	30	189	7		1	0
126	2	1	45	5254	2	165	vowels	exaggerated	8	170	5	-7	3	1
126	2	1	45	5300	1	179	vowels	exaggerated	1	182	3	2	2	0
126	2	1	45	5301	1	177	vowels	exaggerated	58	189	12	-3	3	1
126	2	1	45	5302	1	187	vowels	exaggerated	5	195	8	0	3	1
126	2	1	45	5303	1	175	vowels	exaggerated	45	175	0	14	2	0
126	2	1	45	5308	2	158	vowels	exaggerated	7	164	6	-14	3	1
126	2	1	45	5310	1	174.5	vowels	exaggerated	52	193	18.5	11	2	0
126	2	1	45	5313	2	163	vowel	exaggerated	24	169	6	-5	3	1
126	2	1	45	5319	2	159	vowels	exaggerated	11	158	-1	-5	3	1
126	2	1	45	5320	2	166	vowels	exaggerated	18	161	-5	-7	2	0
126	2	1	45	5323	1	186	vowels	exaggerated	59	163	-23	-12	3	1
126	2	1	45	5326	2	167	vowels	exaggerated	29	173	6	16	1	0
126	2	1	45	5329	2	163	vowels	exaggerated	1	169	6	13	3	1
126	2	1	45	5334	2	164	vowels	exaggerated	51	171	7	0	3	1
126	2	1	45	5338	2	163	vowels	exaggerated	9	173	10	13	2	0
126	2	1	45	5386	2	185	vowels	exaggerated	56	161	-24	1	3	1
126	2	1	45	5390	2	154	vowels	exaggerated	43	147	-7	-15	3	1
126	2	1	45	5402	1	187	vowels	exaggerated	15	175	-12	-8	3	1
126	2	1	45	5409	1	184	vowels	exaggerated	26	173	-11	11	3	1
126	2	1	45	5410	1	175	vowels	exaggerated	47	195	20	4	2	0
126	2	1	45	5411	1	175	vowels	exaggerated	13	191	16	9	2	0
126	2	1	45	5420	2	163	vowels	exaggerated	6	171	8	18	3	1
126	2	1	45	5424	2	147	vowels	exaggerated	10	158	11	-4	1	0
126	2	1	45	5426	2	173	vowels	exaggerated	12	164	-9	2	3	1
126	2	1	45	5428	1	185	vowels	exaggerated	31	175	-10	-18	3	1
126	2	1	45	5429	1	172	vowel	exaggerated	8	194	22	14	1	0
126	2	1	45	5430	1	178	vowels	exaggerated	29	186	8	7	3	1
126	2	1	45	5434	2	170	vowels	exaggerated	37	169	-1	6	3	1
126	2	1	45	5438	2	174	vowels	exaggerated	30	181	7	18	3	1
126	2	1	45	5440	2	169	vowels	exaggerated	49	159	-10	-14	2	0
126	2	1	45	5491	1	180	vowels	exaggerated	32	189	9	3	3	1
126	2	1	45	5492	1	187	vowels	exaggerated	37	180	-7	-12	2	0
126	2	1	45	5498	2	159	vowels	exaggerated	46	175	16	18	2	0
126	2	1	45	5500	1	168	vowels	exaggerated	34	191	23	-3	3	1
126	2	1	45	5503	1	183	vowels	exaggerated	43	183	0	-3	3	1
126	2	1	45	5504	1	173	vowels	exaggerated	22	175	2	-6	3	1
126	2	1	45	5505	1	161	vowels	exaggerated	44	165	4	-9	3	1
126	2	1	45	5508	2	166.5	vowels	exaggerated	55	148	-18.5	-34	3	1
126	2	1	45	5517	2	169.5	vowels	exaggerated	41	167	-2.5	-6	3	1
126	2	1	45	5522	1	182	vowels	exaggerated	6	185	3	-4	1	0
126	2	1	45	5254	2	165	vowels	attenuated	44	164	-1	-13	2	0
126	2	1	45	5300	1	179	vowels	attenuated	41	192	13	12	1	1
126	2	1	45	5301	1	177	vowels	attenuated	11	174	-3	-18	2	0
126	2	1	45	5302	1	187	vowels	attenuated	20	180	-7	-15	3	0
126	2	1	45	5303	1	175	vowels	attenuated	38	173	-2	12	1	1
126	2	1	45	5308	2	158	vowels	attenuated	22	167	9	-11	2	0
126	2	1	45	5310	1	174.5	vowels	attenuated	46	191	16.5	9	1	1
126	2	1	45	5313	2	163	vowels	attenuated	48	145	-18	-29	3	0
126	2	1	45	5319	2	159	vowels	attenuated	5	167	8	4	1	1
126	2	1	45	5320	2	166	vowels	attenuated	15	160	-6	-8	1	1
126	2	1	45	5323	1	186	vowel	attenuated	36	182	-4	7	1	1
126	2	1	45	5326	2	167	vowels	attenuated	13	164	-3	7	2	0
126	2	1	45	5329	2	163	vowels	attenuated	21	160	-3	4	3	0
126	2	1	45	5334	2	164	vowels	attenuated	33	171	7	0	1	1
126	2	1	45	5338	2	163	vowels	attenuated	4	169	6	9	1	1
126	2	1	45	5386	2	185	vowels	attenuated	57	151	-34	-9	3	0
126	2	1	45	5390	2	154	vowels	attenuated	50	174	20	12	1	1
126	2	1	45	5402	1	187	vowels	attenuated	9	195	8	12	1	1
126	2	1	45	5409	1	184	vowels	attenuated	24	158	-26	-4	3	0
126	2	1	45	5410	1	175	vowels	attenuated	0	166	-9	-25	3	0
126	2	1	45	5411	1	175	vowels	attenuated	4	174	-1	-8	2	0
126	2	1	45	5420	2	163	vowels	attenuated	54	170	7	17	1	1
126	2	1	45	5424	2	147	vowels	attenuated	47	168	21	6	1	1
126	2	1	45	5426	2	173	vowels	attenuated	32	162	-11	0	2	0
126	2	1	45	5428	1	185	vowels	attenuated	35	185	0	-8	1	1
126	2	1	45	5429	1	172	vowels	attenuated	16	177	5	-3	2	0
126	2	1	45	5430	1	178	vowels	attenuated	50	182	4	3	1	1
126	2	1	45	5434	2	170	vowels	attenuated	45	174	4	11	2	0
126	2	1	45	5438	2	174	vowels	attenuated	2	160	-14	-3	2	0
126	2	1	45	5440	2	169	vowels	attenuated	25	151	-18	-22	2	0
126	2	1	45	5491	1	180	vowels	attenuated	19	185	5	-1	1	1
126	2	1	45	5492	1	187	vowels	attenuated	25	191	4	-1	2	0
126	2	1	45	5498	2	159	vowels	attenuated	42	176	17	19	1	1
126	2	1	45	5500	1	168	vowels	attenuated	57	188	20	-6	3	0
126	2	1	45	5503	1	183	vowels	attenuated	3	181	-2	-5	1	1
126	2	1	45	5504	1	173	vowels	attenuated	10	159	-14	-22	3	0
126	2	1	45	5505	1	161	vowels	attenuated	56	188	27	14	2	0
126	2	1	45	5508	2	166.5	vowels	attenuated	19	153	-13.5	-29	1	1
126	2	1	45	5517	2	169.5	vowels	attenuated	28	178	8.5	5	2	0
126	2	1	45	5522	1	182	vowels	attenuated	27	160	-22	-29	3	0
129	2	1	30	5254	2	165	vowels	honest	44	162	-3		3	0
129	2	1	30	5300	1	179	vowels	honest	6	170	-9		2	1
129	2	1	30	5301	1	177	vowels	honest	25	185	8		2	1
129	2	1	30	5302	1	187	vowels	honest	54	169	-18		2	1
129	2	1	30	5303	1	175	vowels	honest	11	166	-9		2	1
129	2	1	30	5308	2	158	vowels	honest	54	173	15		2	1
129	2	1	30	5310	1	174.5	vowels	honest	3	187	12.5		1	0
129	2	1	30	5313	2	163	vowels	honest	2	172	9		2	1
129	2	1	30	5319	2	159	vowels	honest	20	169	10		2	1
129	2	1	30	5320	2	166	vowels	honest	18	172	6		2	1
129	2	1	30	5323	1	186	vowels	honest	15	184	-2		2	1
129	2	1	30	5326	2	167	vowels	honest	33	174	7		1	0
129	2	1	30	5329	2	163	vowels	honest	16	169	6		2	1
129	2	1	30	5334	2	164	vowels	honest	21	161	-3		2	1
129	2	1	30	5338	2	163	vowels	honest	35	171	8		1	0
129	2	1	30	5386	2	185	vowels	honest	12	170	-15		2	1
129	2	1	30	5390	2	154	vowels	honest	6	158	4		1	0
129	2	1	30	5402	1	187	vowels	honest	31	168	-19		2	1
129	2	1	30	5409	1	184	vowels	honest	23	174	-10		3	0
129	2	1	30	5410	1	175	vowels	honest	16	190	15		2	1
129	2	1	30	5411	1	175	vowels	honest	33	185	10		2	1
129	2	1	30	5420	2	163	vowels	honest	9	165	2		3	0
129	2	1	30	5424	2	147	vowels	honest	50	175	28		1	0
129	2	1	30	5426	2	173	vowels	honest	51	171	-2		2	1
129	2	1	30	5428	1	185	vowels	honest	57	173	-12		2	1
129	2	1	30	5429	1	172	vowels	honest	50	181	9		2	1
129	2	1	30	5430	1	178	vowels	honest	44	169	-9		2	1
129	2	1	30	5434	2	170	vowels	honest	7	175	5		2	1
129	2	1	30	5438	2	174	vowels	honest	42	175	1		1	0
129	2	1	30	5440	2	169	vowels	honest	30	169	0		3	0
129	2	1	30	5491	1	180	vowels	honest	9	169	-11		2	1
129	2	1	30	5492	1	187	vowels	honest	18	182	-5		2	1
129	2	1	30	5498	2	159	vowels	honest	27	170	11		1	0
129	2	1	30	5500	1	168	vowels	honest	52	172	4		3	0
129	2	1	30	5503	1	183	vowels	honest	37	163	-20		2	1
129	2	1	30	5504	1	173	vowels	honest	38	184	11		2	1
129	2	1	30	5505	1	161	vowels	honest	12	183	22		2	1
129	2	1	30	5508	2	166.5	vowels	honest	47	171	4.5		2	1
129	2	1	30	5517	2	169.5	vowels	honest	13	162	-7.5		2	1
129	2	1	30	5522	1	182	vowels	honest	17	166	-16		2	1
129	2	1	30	5254	2	165	vowels	exaggerated	37	172	7	10	3	1
129	2	1	30	5300	1	179	vowels	exaggerated	40	185	6	15	2	0
129	2	1	30	5301	1	177	vowels	exaggerated	19	184	7	-1	3	1
129	2	1	30	5302	1	187	vowels	exaggerated	27	190	3	21	3	1
129	2	1	30	5303	1	175	vowels	exaggerated	43	167	-8	1	2	0
129	2	1	30	5308	2	158	vowels	exaggerated	40	158	0	-15	2	0
129	2	1	30	5310	1	174.5	vowels	exaggerated	39	171	-3.5	-16	2	0
129	2	1	30	5313	2	163	vowel	exaggerated	49	159	-4	-13	3	1
129	2	1	30	5319	2	159	vowels	exaggerated	14	158	-1	-11	2	0
129	2	1	30	5320	2	166	vowels	exaggerated	5	160	-6	-12	2	0
129	2	1	30	5323	1	186	vowels	exaggerated	53	187	1	3	3	1
129	2	1	30	5326	2	167	vowels	exaggerated	17	161	-6	-13	2	0
129	2	1	30	5329	2	163	vowels	exaggerated	55	161	-2	-8	3	1
129	2	1	30	5334	2	164	vowels	exaggerated	45	172	8	11	2	0
129	2	1	30	5338	2	163	vowels	exaggerated	39	161	-2	-10	1	0
129	2	1	30	5386	2	185	vowels	exaggerated	25	171	-14	1	3	1
129	2	1	30	5390	2	154	vowels	exaggerated	3	171	17	13	2	0
129	2	1	30	5402	1	187	vowels	exaggerated	0	174	-13	6	2	0
129	2	1	30	5409	1	184	vowels	exaggerated	59	186	2	12	3	1
129	2	1	30	5410	1	175	vowels	exaggerated	5	188	13	-2	2	0
129	2	1	30	5411	1	175	vowels	exaggerated	36	185	10	0	3	1
129	2	1	30	5420	2	163	vowels	exaggerated	24	153	-10	-12	3	1
129	2	1	30	5424	2	147	vowels	exaggerated	52	160	13	-15	2	0
129	2	1	30	5426	2	173	vowels	exaggerated	38	176	3	5	1	0
129	2	1	30	5428	1	185	vowels	exaggerated	29	185	0	12	3	1
129	2	1	30	5429	1	172	vowel	exaggerated	26	172	0	-9	2	0
129	2	1	30	5430	1	178	vowels	exaggerated	10	187	9	18	3	1
129	2	1	30	5434	2	170	vowels	exaggerated	11	169	-1	-6	2	0
129	2	1	30	5438	2	174	vowels	exaggerated	59	171	-3	-4	3	1
129	2	1	30	5440	2	169	vowels	exaggerated	26	158	-11	-11	2	0
129	2	1	30	5491	1	180	vowels	exaggerated	34	168	-12	-1	3	1
129	2	1	30	5492	1	187	vowels	exaggerated	22	187	0	5	3	1
129	2	1	30	5498	2	159	vowels	exaggerated	29	157	-2	-13	2	0
129	2	1	30	5500	1	168	vowels	exaggerated	47	186	18	14	3	1
129	2	1	30	5503	1	183	vowels	exaggerated	46	183	0	20	2	0
129	2	1	30	5504	1	173	vowels	exaggerated	41	171	-2	-13	3	1
129	2	1	30	5505	1	161	vowels	exaggerated	51	183	22	0	2	0
129	2	1	30	5508	2	166.5	vowels	exaggerated	0	158	-8.5	-13	3	1
129	2	1	30	5517	2	169.5	vowels	exaggerated	34	158	-11.5	-4	2	0
129	2	1	30	5522	1	182	vowels	exaggerated	45	172	-10	6	3	1
129	2	1	30	5254	2	165	vowels	attenuated	46	168	3	6	2	0
129	2	1	30	5300	1	179	vowels	attenuated	49	187	8	17	2	0
129	2	1	30	5301	1	177	vowels	attenuated	35	171	-6	-14	2	0
129	2	1	30	5302	1	187	vowels	attenuated	58	186	-1	17	3	0
129	2	1	30	5303	1	175	vowels	attenuated	55	184	9	18	1	1
129	2	1	30	5308	2	158	vowels	attenuated	56	170	12	-3	2	0
129	2	1	30	5310	1	174.5	vowels	attenuated	7	185	10.5	-2	1	1
129	2	1	30	5313	2	163	vowels	attenuated	8	159	-4	-13	3	0
129	2	1	30	5319	2	159	vowels	attenuated	10	176	17	7	1	1
129	2	1	30	5320	2	166	vowels	attenuated	36	156	-10	-16	1	1
129	2	1	30	5323	1	186	vowel	attenuated	56	189	3	5	1	1
129	2	1	30	5326	2	167	vowels	attenuated	15	169	2	-5	2	0
129	2	1	30	5329	2	163	vowels	attenuated	53	172	9	3	2	0
129	2	1	30	5334	2	164	vowels	attenuated	4	176	12	15	1	1
129	2	1	30	5338	2	163	vowels	attenuated	1	170	7	-1	1	1
129	2	1	30	5386	2	185	vowels	attenuated	41	176	-9	6	1	1
129	2	1	30	5390	2	154	vowels	attenuated	43	159	5	1	1	1
129	2	1	30	5402	1	187	vowels	attenuated	42	171	-16	3	1	1
129	2	1	30	5409	1	184	vowels	attenuated	4	172	-12	-2	3	0
129	2	1	30	5410	1	175	vowels	attenuated	13	186	11	-4	1	1
129	2	1	30	5411	1	175	vowels	attenuated	20	170	-5	-15	2	0
129	2	1	30	5420	2	163	vowels	attenuated	57	154	-9	-11	1	1
129	2	1	30	5424	2	147	vowels	attenuated	32	174	27	-1	1	1
129	2	1	30	5426	2	173	vowels	attenuated	58	174	1	3	2	0
129	2	1	30	5428	1	185	vowels	attenuated	8	175	-10	2	2	0
129	2	1	30	5429	1	172	vowels	attenuated	32	182	10	1	2	0
129	2	1	30	5430	1	178	vowels	attenuated	48	172	-6	3	2	0
129	2	1	30	5434	2	170	vowels	attenuated	31	158	-12	-17	2	0
129	2	1	30	5438	2	174	vowels	attenuated	28	175	1	0	2	0
129	2	1	30	5440	2	169	vowels	attenuated	19	160	-9	-9	2	0
129	2	1	30	5491	1	180	vowels	attenuated	30	187	7	18	1	1
129	2	1	30	5492	1	187	vowels	attenuated	1	184	-3	2	2	0
129	2	1	30	5498	2	159	vowels	attenuated	48	158	-1	-12	1	1
129	2	1	30	5500	1	168	vowels	attenuated	24	181	13	9	3	0
129	2	1	30	5503	1	183	vowels	attenuated	28	171	-12	8	1	1
129	2	1	30	5504	1	173	vowels	attenuated	21	181	8	-3	3	0
129	2	1	30	5505	1	161	vowels	attenuated	14	173	12	-10	3	0
129	2	1	30	5508	2	166.5	vowels	attenuated	23	156	-10.5	-15	1	1
129	2	1	30	5517	2	169.5	vowels	attenuated	22	169	-0.5	7	2	0
129	2	1	30	5522	1	182	vowels	attenuated	2	169	-13	3	1	1
130	2	1	37	5254	2	165	vowels	honest	22	165	0		3	0
130	2	1	37	5300	1	179	vowels	honest	34	179	0		2	1
130	2	1	37	5301	1	177	vowels	honest	0	176	-1		2	1
130	2	1	37	5302	1	187	vowels	honest	48	180	-7		3	0
130	2	1	37	5303	1	175	vowels	honest	1	168	-7		2	1
130	2	1	37	5308	2	158	vowels	honest	0	155	-3		2	1
130	2	1	37	5310	1	174.5	vowels	honest	17	180	5.5		1	0
130	2	1	37	5313	2	163	vowels	honest	30	165	2		3	0
130	2	1	37	5319	2	159	vowels	honest	11	155	-4		1	0
130	2	1	37	5320	2	166	vowels	honest	28	155	-11		1	0
130	2	1	37	5323	1	186	vowels	honest	51	171	-15		3	0
130	2	1	37	5326	2	167	vowels	honest	39	165	-2		1	0
130	2	1	37	5329	2	163	vowels	honest	26	155	-8		3	0
130	2	1	37	5334	2	164	vowels	honest	24	165	1		1	0
130	2	1	37	5338	2	163	vowels	honest	17	155	-8		2	1
130	2	1	37	5386	2	185	vowels	honest	31	154	-31		3	0
130	2	1	37	5390	2	154	vowels	honest	58	155	1		3	0
130	2	1	37	5402	1	187	vowels	honest	24	170	-17		1	0
130	2	1	37	5409	1	184	vowels	honest	14	175	-9		3	0
130	2	1	37	5410	1	175	vowels	honest	46	180	5		2	1
130	2	1	37	5411	1	175	vowels	honest	21	170	-5		2	1
130	2	1	37	5420	2	163	vowels	honest	48	165	2		2	1
130	2	1	37	5424	2	147	vowels	honest	57	155	8		3	0
130	2	1	37	5426	2	173	vowels	honest	50	165	-8		3	0
130	2	1	37	5428	1	185	vowels	honest	37	180	-5		2	1
130	2	1	37	5429	1	172	vowels	honest	2	178	6		3	0
130	2	1	37	5430	1	178	vowels	honest	53	170	-8		2	1
130	2	1	37	5434	2	170	vowels	honest	20	165	-5		3	0
130	2	1	37	5438	2	174	vowels	honest	12	165	-9		2	1
130	2	1	37	5440	2	169	vowels	honest	7	165	-4		2	1
130	2	1	37	5491	1	180	vowels	honest	41	170	-10		3	0
130	2	1	37	5492	1	187	vowels	honest	47	170	-17		2	1
130	2	1	37	5498	2	159	vowels	honest	8	165	6		1	0
130	2	1	37	5500	1	168	vowels	honest	8	175	7		3	0
130	2	1	37	5503	1	183	vowels	honest	29	170	-13		3	0
130	2	1	37	5504	1	173	vowels	honest	56	180	7		2	1
130	2	1	37	5505	1	161	vowels	honest	23	180	19		2	1
130	2	1	37	5508	2	166.5	vowels	honest	45	155	-11.5		3	0
130	2	1	37	5517	2	169.5	vowels	honest	4	165	-4.5		3	0
130	2	1	37	5522	1	182	vowels	honest	19	171	-11		1	0
130	2	1	37	5254	2	165	vowels	exaggerated	16	165	0	0	3	1
130	2	1	37	5300	1	179	vowels	exaggerated	52	180	1	1	2	0
130	2	1	37	5301	1	177	vowels	exaggerated	43	180	3	4	3	1
130	2	1	37	5302	1	187	vowels	exaggerated	25	180	-7	0	3	1
130	2	1	37	5303	1	175	vowels	exaggerated	33	170	-5	2	2	0
130	2	1	37	5308	2	158	vowels	exaggerated	25	165	7	10	3	1
130	2	1	37	5310	1	174.5	vowels	exaggerated	58	180	5.5	0	2	0
130	2	1	37	5313	2	163	vowel	exaggerated	9	165	2	0	3	1
130	2	1	37	5319	2	159	vowels	exaggerated	51	155	-4	0	3	1
130	2	1	37	5320	2	166	vowels	exaggerated	35	155	-11	0	1	0
130	2	1	37	5323	1	186	vowels	exaggerated	15	180	-6	9	3	1
130	2	1	37	5326	2	167	vowels	exaggerated	23	155	-12	-10	1	0
130	2	1	37	5329	2	163	vowels	exaggerated	34	155	-8	0	3	1
130	2	1	37	5334	2	164	vowels	exaggerated	55	165	1	0	3	1
130	2	1	37	5338	2	163	vowels	exaggerated	10	165	2	10	2	0
130	2	1	37	5386	2	185	vowels	exaggerated	32	165	-20	11	3	1
130	2	1	37	5390	2	154	vowels	exaggerated	47	165	11	10	3	1
130	2	1	37	5402	1	187	vowels	exaggerated	11	177	-10	7	2	0
130	2	1	37	5409	1	184	vowels	exaggerated	40	180	-4	5	3	1
130	2	1	37	5410	1	175	vowels	exaggerated	49	180	5	0	1	0
130	2	1	37	5411	1	175	vowels	exaggerated	28	180	5	10	2	0
130	2	1	37	5420	2	163	vowels	exaggerated	36	165	2	0	1	0
130	2	1	37	5424	2	147	vowels	exaggerated	15	156	9	1	3	1
130	2	1	37	5426	2	173	vowels	exaggerated	6	155	-18	-10	3	1
130	2	1	37	5428	1	185	vowels	exaggerated	7	175	-10	-5	3	1
130	2	1	37	5429	1	172	vowel	exaggerated	27	170	-2	-8	2	0
130	2	1	37	5430	1	178	vowels	exaggerated	9	179	1	9	3	1
130	2	1	37	5434	2	170	vowels	exaggerated	44	165	-5	0	3	1
130	2	1	37	5438	2	174	vowels	exaggerated	5	155	-19	-10	3	1
130	2	1	37	5440	2	169	vowels	exaggerated	27	155	-14	-10	3	1
130	2	1	37	5491	1	180	vowels	exaggerated	44	180	0	10	3	1
130	2	1	37	5492	1	187	vowels	exaggerated	30	170	-17	0	3	1
130	2	1	37	5498	2	159	vowels	exaggerated	1	165	6	0	2	0
130	2	1	37	5500	1	168	vowels	exaggerated	31	180	12	5	3	1
130	2	1	37	5503	1	183	vowels	exaggerated	50	180	-3	10	3	1
130	2	1	37	5504	1	173	vowels	exaggerated	54	180	7	0	2	0
130	2	1	37	5505	1	161	vowels	exaggerated	38	170	9	-10	3	1
130	2	1	37	5508	2	166.5	vowels	exaggerated	38	154	-12.5	-1	3	1
130	2	1	37	5517	2	169.5	vowels	exaggerated	3	165	-4.5	0	2	0
130	2	1	37	5522	1	182	vowels	exaggerated	3	170	-12	-1	3	1
130	2	1	37	5254	2	165	vowels	attenuated	21	155	-10	-10	2	0
130	2	1	37	5300	1	179	vowels	attenuated	35	170	-9	-9	1	1
130	2	1	37	5301	1	177	vowels	attenuated	6	177	0	1	2	0
130	2	1	37	5302	1	187	vowels	attenuated	26	179	-8	-1	2	0
130	2	1	37	5303	1	175	vowels	attenuated	16	171	-4	3	1	1
130	2	1	37	5308	2	158	vowels	attenuated	41	155	-3	0	1	1
130	2	1	37	5310	1	174.5	vowels	attenuated	57	180	5.5	0	1	1
130	2	1	37	5313	2	163	vowels	attenuated	43	154	-9	-11	3	0
130	2	1	37	5319	2	159	vowels	attenuated	13	165	6	10	1	1
130	2	1	37	5320	2	166	vowels	attenuated	18	165	-1	10	2	0
130	2	1	37	5323	1	186	vowel	attenuated	12	179	-7	8	1	1
130	2	1	37	5326	2	167	vowels	attenuated	19	165	-2	0	2	0
130	2	1	37	5329	2	163	vowels	attenuated	2	155	-8	0	3	0
130	2	1	37	5334	2	164	vowels	attenuated	53	165	1	0	2	0
130	2	1	37	5338	2	163	vowels	attenuated	52	165	2	10	1	1
130	2	1	37	5386	2	185	vowels	attenuated	14	165	-20	11	1	1
130	2	1	37	5390	2	154	vowels	attenuated	37	165	11	10	2	0
130	2	1	37	5402	1	187	vowels	attenuated	22	177	-10	7	1	1
130	2	1	37	5409	1	184	vowels	attenuated	5	170	-14	-5	1	1
130	2	1	37	5410	1	175	vowels	attenuated	10	176	1	-4	1	1
130	2	1	37	5411	1	175	vowels	attenuated	18	171	-4	1	2	0
130	2	1	37	5420	2	163	vowels	attenuated	46	155	-8	-10	2	0
130	2	1	37	5424	2	147	vowels	attenuated	29	155	8	0	1	1
130	2	1	37	5426	2	173	vowels	attenuated	49	155	-18	-10	3	0
130	2	1	37	5428	1	185	vowels	attenuated	20	180	-5	0	2	0
130	2	1	37	5429	1	172	vowels	attenuated	36	171	-1	-7	2	0
130	2	1	37	5430	1	178	vowels	attenuated	42	170	-8	0	3	0
130	2	1	37	5434	2	170	vowels	attenuated	33	165	-5	0	2	0
130	2	1	37	5438	2	174	vowels	attenuated	42	165	-9	0	1	1
130	2	1	37	5440	2	169	vowels	attenuated	59	165	-4	0	1	1
130	2	1	37	5491	1	180	vowels	attenuated	4	181	1	11	3	0
130	2	1	37	5492	1	187	vowels	attenuated	59	170	-17	0	3	0
130	2	1	37	5498	2	159	vowels	attenuated	54	155	-4	-10	3	0
130	2	1	37	5500	1	168	vowels	attenuated	32	180	12	5	1	1
130	2	1	37	5503	1	183	vowels	attenuated	45	170	-13	0	1	1
130	2	1	37	5504	1	173	vowels	attenuated	39	180	7	0	1	1
130	2	1	37	5505	1	161	vowels	attenuated	55	170	9	-10	3	0
130	2	1	37	5508	2	166.5	vowels	attenuated	40	165	-1.5	10	1	1
130	2	1	37	5517	2	169.5	vowels	attenuated	56	155	-14.5	-10	3	0
130	2	1	37	5522	1	182	vowels	attenuated	13	177	-5	6	2	0
132	2	1	21	5254	2	165	vowels	honest	55	178	13		2	1
132	2	1	21	5300	1	179	vowels	honest	13	184	5		3	0
132	2	1	21	5301	1	177	vowels	honest	48	172	-5		2	1
132	2	1	21	5302	1	187	vowels	honest	11	192	5		2	1
132	2	1	21	5303	1	175	vowels	honest	20	182	7		2	1
132	2	1	21	5308	2	158	vowels	honest	25	162	4		2	1
132	2	1	21	5310	1	174.5	vowels	honest	40	186	11.5		2	1
132	2	1	21	5313	2	163	vowels	honest	35	177	14		3	0
132	2	1	21	5319	2	159	vowels	honest	15	153	-6		1	0
132	2	1	21	5320	2	166	vowels	honest	19	150	-16		1	0
132	2	1	21	5323	1	186	vowels	honest	6	168	-18		1	0
132	2	1	21	5326	2	167	vowels	honest	8	163	-4		2	1
132	2	1	21	5329	2	163	vowels	honest	18	170	7		2	1
132	2	1	21	5334	2	164	vowels	honest	2	152	-12		1	0
132	2	1	21	5338	2	163	vowels	honest	49	160	-3		1	0
132	2	1	21	5386	2	185	vowels	honest	36	155	-30		1	0
132	2	1	21	5390	2	154	vowels	honest	48	161	7		2	1
132	2	1	21	5402	1	187	vowels	honest	38	184	-3		2	1
132	2	1	21	5409	1	184	vowels	honest	45	173	-11		1	0
132	2	1	21	5410	1	175	vowels	honest	58	173	-2		2	1
132	2	1	21	5411	1	175	vowels	honest	21	187	12		3	0
132	2	1	21	5420	2	163	vowels	honest	21	160	-3		2	1
132	2	1	21	5424	2	147	vowels	honest	32	172	25		2	1
132	2	1	21	5426	2	173	vowels	honest	31	176	3		3	0
132	2	1	21	5428	1	185	vowels	honest	46	173	-12		1	0
132	2	1	21	5429	1	172	vowels	honest	36	169	-3		1	0
132	2	1	21	5430	1	178	vowels	honest	29	170	-8		1	0
132	2	1	21	5434	2	170	vowels	honest	28	172	2		2	1
132	2	1	21	5438	2	174	vowels	honest	43	175	1		3	0
132	2	1	21	5440	2	169	vowels	honest	37	170	1		3	0
132	2	1	21	5491	1	180	vowels	honest	16	171	-9		2	1
132	2	1	21	5492	1	187	vowels	honest	7	186	-1		2	1
132	2	1	21	5498	2	159	vowels	honest	57	170	11		2	1
132	2	1	21	5500	1	168	vowels	honest	23	170	2		1	0
132	2	1	21	5503	1	183	vowels	honest	34	166	-17		1	0
132	2	1	21	5504	1	173	vowels	honest	55	187	14		3	0
132	2	1	21	5505	1	161	vowels	honest	51	168	7		2	1
132	2	1	21	5508	2	166.5	vowels	honest	54	155	-11.5		2	1
132	2	1	21	5517	2	169.5	vowels	honest	45	158	-11.5		2	1
132	2	1	21	5522	1	182	vowels	honest	59	169	-13		1	0
132	2	1	21	5254	2	165	vowels	exaggerated	9	181	16	3	3	1
132	2	1	21	5300	1	179	vowels	exaggerated	57	189	10	5	3	1
132	2	1	21	5301	1	177	vowels	exaggerated	47	185	8	13	3	1
132	2	1	21	5302	1	187	vowels	exaggerated	0	188	1	-4	3	1
132	2	1	21	5303	1	175	vowels	exaggerated	4	180	5	-2	1	0
132	2	1	21	5308	2	158	vowels	exaggerated	24	161	3	-1	3	1
132	2	1	21	5310	1	174.5	vowels	exaggerated	52	170	-4.5	-16	2	0
132	2	1	21	5313	2	163	vowel	exaggerated	26	174	11	-3	3	1
132	2	1	21	5319	2	159	vowels	exaggerated	38	153	-6	0	1	0
132	2	1	21	5320	2	166	vowels	exaggerated	4	156	-10	6	1	0
132	2	1	21	5323	1	186	vowels	exaggerated	54	173	-13	5	1	0
132	2	1	21	5326	2	167	vowels	exaggerated	14	161	-6	-2	2	0
132	2	1	21	5329	2	163	vowels	exaggerated	40	171	8	1	3	1
132	2	1	21	5334	2	164	vowels	exaggerated	44	162	-2	10	3	1
132	2	1	21	5338	2	163	vowels	exaggerated	29	161	-2	1	2	0
132	2	1	21	5386	2	185	vowels	exaggerated	17	161	-24	6	2	0
132	2	1	21	5390	2	154	vowels	exaggerated	34	172	18	11	3	1
132	2	1	21	5402	1	187	vowels	exaggerated	30	168	-19	-16	1	0
132	2	1	21	5409	1	184	vowels	exaggerated	50	172	-12	-1	2	0
132	2	1	21	5410	1	175	vowels	exaggerated	19	166	-9	-7	1	0
132	2	1	21	5411	1	175	vowels	exaggerated	10	172	-3	-15	1	0
132	2	1	21	5420	2	163	vowels	exaggerated	0	157	-6	-3	2	0
132	2	1	21	5424	2	147	vowels	exaggerated	1	175	28	3	3	1
132	2	1	21	5426	2	173	vowels	exaggerated	3	174	1	-2	3	1
132	2	1	21	5428	1	185	vowels	exaggerated	26	169	-16	-4	1	0
132	2	1	21	5429	1	172	vowel	exaggerated	15	184	12	15	3	1
132	2	1	21	5430	1	178	vowels	exaggerated	35	190	12	20	3	1
132	2	1	21	5434	2	170	vowels	exaggerated	10	168	-2	-4	2	0
132	2	1	21	5438	2	174	vowels	exaggerated	46	171	-3	-4	3	1
132	2	1	21	5440	2	169	vowels	exaggerated	16	171	2	1	2	0
132	2	1	21	5491	1	180	vowels	exaggerated	42	184	4	13	2	0
132	2	1	21	5492	1	187	vowels	exaggerated	56	180	-7	-6	2	0
132	2	1	21	5498	2	159	vowels	exaggerated	22	169	10	-1	2	0
132	2	1	21	5500	1	168	vowels	exaggerated	41	189	21	19	3	1
132	2	1	21	5503	1	183	vowels	exaggerated	31	184	1	18	3	1
132	2	1	21	5504	1	173	vowels	exaggerated	24	186	13	-1	3	1
132	2	1	21	5505	1	161	vowels	exaggerated	18	172	11	4	2	0
132	2	1	21	5508	2	166.5	vowels	exaggerated	33	181	14.5	26	3	1
132	2	1	21	5517	2	169.5	vowels	exaggerated	51	175	5.5	17	1	0
132	2	1	21	5522	1	182	vowels	exaggerated	37	167	-15	-2	2	0
132	2	1	21	5254	2	165	vowels	attenuated	20	171	6	-7	2	0
132	2	1	21	5300	1	179	vowels	attenuated	44	169	-10	-15	1	1
132	2	1	21	5301	1	177	vowels	attenuated	25	168	-9	-4	1	1
132	2	1	21	5302	1	187	vowels	attenuated	3	170	-17	-22	2	0
132	2	1	21	5303	1	175	vowels	attenuated	32	171	-4	-11	1	1
132	2	1	21	5308	2	158	vowels	attenuated	58	162	4	0	2	0
132	2	1	21	5310	1	174.5	vowels	attenuated	27	163	-11.5	-23	1	1
132	2	1	21	5313	2	163	vowels	attenuated	23	173	10	-4	3	0
132	2	1	21	5319	2	159	vowels	attenuated	59	149	-10	-4	1	1
132	2	1	21	5320	2	166	vowels	attenuated	6	153	-13	3	1	1
132	2	1	21	5323	1	186	vowel	attenuated	22	167	-19	-1	1	1
132	2	1	21	5326	2	167	vowels	attenuated	30	155	-12	-8	1	1
132	2	1	21	5329	2	163	vowels	attenuated	11	159	-4	-11	2	0
132	2	1	21	5334	2	164	vowels	attenuated	7	148	-16	-4	1	1
132	2	1	21	5338	2	163	vowels	attenuated	39	151	-12	-9	1	1
132	2	1	21	5386	2	185	vowels	attenuated	42	159	-26	4	1	1
132	2	1	21	5390	2	154	vowels	attenuated	13	157	3	-4	1	1
132	2	1	21	5402	1	187	vowels	attenuated	33	164	-23	-20	1	1
132	2	1	21	5409	1	184	vowels	attenuated	53	184	0	11	3	0
132	2	1	21	5410	1	175	vowels	attenuated	5	166	-9	-7	1	1
132	2	1	21	5411	1	175	vowels	attenuated	43	183	8	-4	3	0
132	2	1	21	5420	2	163	vowels	attenuated	56	154	-9	-6	1	1
132	2	1	21	5424	2	147	vowels	attenuated	47	159	12	-13	1	1
132	2	1	21	5426	2	173	vowels	attenuated	27	159	-14	-17	1	1
132	2	1	21	5428	1	185	vowels	attenuated	49	179	-6	6	2	0
132	2	1	21	5429	1	172	vowels	attenuated	14	162	-10	-7	1	1
132	2	1	21	5430	1	178	vowels	attenuated	39	171	-7	1	1	1
132	2	1	21	5434	2	170	vowels	attenuated	41	167	-3	-5	2	0
132	2	1	21	5438	2	174	vowels	attenuated	50	169	-5	-6	2	0
132	2	1	21	5440	2	169	vowels	attenuated	52	160	-9	-10	2	0
132	2	1	21	5491	1	180	vowels	attenuated	8	173	-7	2	1	1
132	2	1	21	5492	1	187	vowels	attenuated	17	184	-3	-2	2	0
132	2	1	21	5498	2	159	vowels	attenuated	5	168	9	-2	2	0
132	2	1	21	5500	1	168	vowels	attenuated	28	166	-2	-4	1	1
132	2	1	21	5503	1	183	vowels	attenuated	12	183	0	17	2	0
132	2	1	21	5504	1	173	vowels	attenuated	2	184	11	-3	2	0
132	2	1	21	5505	1	161	vowels	attenuated	1	183	22	15	2	0
132	2	1	21	5508	2	166.5	vowels	attenuated	53	150	-16.5	-5	1	1
132	2	1	21	5517	2	169.5	vowels	attenuated	12	170	0.5	12	2	0
132	2	1	21	5522	1	182	vowels	attenuated	9	182	0	13	2	0
136	2	1	33	5254	2	165	vowels	honest	17	171	6		2	1
136	2	1	33	5300	1	179	vowels	honest	10	170	-9		3	0
136	2	1	33	5301	1	177	vowels	honest	39	174	-3		2	1
136	2	1	33	5302	1	187	vowels	honest	54	173	-14		2	1
136	2	1	33	5303	1	175	vowels	honest	47	172	-3		3	0
136	2	1	33	5308	2	158	vowels	honest	4	173	15		1	0
136	2	1	33	5310	1	174.5	vowels	honest	21	169	-5.5		2	1
136	2	1	33	5313	2	163	vowels	honest	40	169	6		3	0
136	2	1	33	5319	2	159	vowels	honest	37	169	10		2	1
136	2	1	33	5320	2	166	vowels	honest	5	162	-4		1	0
136	2	1	33	5323	1	186	vowels	honest	37	173	-13		3	0
136	2	1	33	5326	2	167	vowels	honest	29	169	2		2	1
136	2	1	33	5329	2	163	vowels	honest	32	167	4		1	0
136	2	1	33	5334	2	164	vowels	honest	41	170	6		3	0
136	2	1	33	5338	2	163	vowels	honest	35	172	9		2	1
136	2	1	33	5386	2	185	vowels	honest	1	170	-15		2	1
136	2	1	33	5390	2	154	vowels	honest	44	167	13		2	1
136	2	1	33	5402	1	187	vowels	honest	24	169	-18		1	0
136	2	1	33	5409	1	184	vowels	honest	33	172	-12		3	0
136	2	1	33	5410	1	175	vowels	honest	58	174	-1		3	0
136	2	1	33	5411	1	175	vowels	honest	46	171	-4		2	1
136	2	1	33	5420	2	163	vowels	honest	53	170	7		2	1
136	2	1	33	5424	2	147	vowels	honest	36	169	22		2	1
136	2	1	33	5426	2	173	vowels	honest	12	170	-3		2	1
136	2	1	33	5428	1	185	vowels	honest	22	170	-15		2	1
136	2	1	33	5429	1	172	vowels	honest	3	171	-1		2	1
136	2	1	33	5430	1	178	vowels	honest	11	174	-4		2	1
136	2	1	33	5434	2	170	vowels	honest	46	175	5		3	0
136	2	1	33	5438	2	174	vowels	honest	30	171	-3		3	0
136	2	1	33	5440	2	169	vowels	honest	43	168	-1		2	1
136	2	1	33	5491	1	180	vowels	honest	48	173	-7		2	1
136	2	1	33	5492	1	187	vowels	honest	35	173	-14		3	0
136	2	1	33	5498	2	159	vowels	honest	55	172	13		2	1
136	2	1	33	5500	1	168	vowels	honest	50	174	6		2	1
136	2	1	33	5503	1	183	vowels	honest	45	170	-13		2	1
136	2	1	33	5504	1	173	vowels	honest	52	181	8		3	0
136	2	1	33	5505	1	161	vowels	honest	8	172	11		2	1
136	2	1	33	5508	2	166.5	vowels	honest	38	169	2.5		2	1
136	2	1	33	5517	2	169.5	vowels	honest	25	173	3.5		2	1
136	2	1	33	5522	1	182	vowels	honest	5	169	-13		2	1
136	2	1	33	5254	2	165	vowels	exaggerated	8	171	6	0	3	1
136	2	1	33	5300	1	179	vowels	exaggerated	6	169	-10	-1	3	1
136	2	1	33	5301	1	177	vowels	exaggerated	42	167	-10	-7	3	1
136	2	1	33	5302	1	187	vowels	exaggerated	1	170	-17	-3	3	1
136	2	1	33	5303	1	175	vowels	exaggerated	38	172	-3	0	2	0
136	2	1	33	5308	2	158	vowels	exaggerated	42	168	10	-5	3	1
136	2	1	33	5310	1	174.5	vowels	exaggerated	43	169	-5.5	0	2	0
136	2	1	33	5313	2	163	vowel	exaggerated	26	167	4	-2	3	1
136	2	1	33	5319	2	159	vowels	exaggerated	59	168	9	-1	3	1
136	2	1	33	5320	2	166	vowels	exaggerated	52	168	2	6	1	0
136	2	1	33	5323	1	186	vowels	exaggerated	19	174	-12	1	3	1
136	2	1	33	5326	2	167	vowels	exaggerated	6	174	7	5	2	0
136	2	1	33	5329	2	163	vowels	exaggerated	58	170	7	3	3	1
136	2	1	33	5334	2	164	vowels	exaggerated	14	173	9	3	3	1
136	2	1	33	5338	2	163	vowels	exaggerated	22	167	4	-5	2	0
136	2	1	33	5386	2	185	vowels	exaggerated	0	171	-14	1	3	1
136	2	1	33	5390	2	154	vowels	exaggerated	7	172	18	5	3	1
136	2	1	33	5402	1	187	vowels	exaggerated	59	175	-12	6	1	0
136	2	1	33	5409	1	184	vowels	exaggerated	44	169	-15	-3	3	1
136	2	1	33	5410	1	175	vowels	exaggerated	7	173	-2	-1	2	0
136	2	1	33	5411	1	175	vowels	exaggerated	18	169	-6	-2	3	1
136	2	1	33	5420	2	163	vowels	exaggerated	56	171	8	1	1	0
136	2	1	33	5424	2	147	vowels	exaggerated	47	169	22	0	1	0
136	2	1	33	5426	2	173	vowels	exaggerated	23	168	-5	-2	3	1
136	2	1	33	5428	1	185	vowels	exaggerated	32	169	-16	-1	3	1
136	2	1	33	5429	1	172	vowel	exaggerated	0	180	8	9	2	0
136	2	1	33	5430	1	178	vowels	exaggerated	17	169	-9	-5	3	1
136	2	1	33	5434	2	170	vowels	exaggerated	31	168	-2	-7	3	1
136	2	1	33	5438	2	174	vowels	exaggerated	33	170	-4	-1	3	1
136	2	1	33	5440	2	169	vowels	exaggerated	19	168	-1	0	2	0
136	2	1	33	5491	1	180	vowels	exaggerated	12	173	-7	0	3	1
136	2	1	33	5492	1	187	vowels	exaggerated	16	172	-15	-1	2	0
136	2	1	33	5498	2	159	vowels	exaggerated	39	167	8	-5	2	0
136	2	1	33	5500	1	168	vowels	exaggerated	14	174	6	0	3	1
136	2	1	33	5503	1	183	vowels	exaggerated	4	169	-14	-1	3	1
136	2	1	33	5504	1	173	vowels	exaggerated	27	171	-2	-10	3	1
136	2	1	33	5505	1	161	vowels	exaggerated	15	170	9	-2	2	0
136	2	1	33	5508	2	166.5	vowels	exaggerated	49	170	3.5	1	3	1
136	2	1	33	5517	2	169.5	vowels	exaggerated	13	169	-0.5	-4	3	1
136	2	1	33	5522	1	182	vowels	exaggerated	25	175	-7	6	3	1
136	2	1	33	5254	2	165	vowels	attenuated	3	171	6	0	2	0
136	2	1	33	5300	1	179	vowels	attenuated	53	171	-8	1	1	1
136	2	1	33	5301	1	177	vowels	attenuated	23	170	-7	-4	2	0
136	2	1	33	5302	1	187	vowels	attenuated	40	173	-14	0	2	0
136	2	1	33	5303	1	175	vowels	attenuated	2	170	-5	-2	1	1
136	2	1	33	5308	2	158	vowels	attenuated	20	168	10	-5	1	1
136	2	1	33	5310	1	174.5	vowels	attenuated	36	175	0.5	6	1	1
136	2	1	33	5313	2	163	vowels	attenuated	10	167	4	-2	3	0
136	2	1	33	5319	2	159	vowels	attenuated	24	170	11	1	1	1
136	2	1	33	5320	2	166	vowels	attenuated	57	168	2	6	1	1
136	2	1	33	5323	1	186	vowel	attenuated	29	170	-16	-3	1	1
136	2	1	33	5326	2	167	vowels	attenuated	27	168	1	-1	2	0
136	2	1	33	5329	2	163	vowels	attenuated	45	172	9	5	2	0
136	2	1	33	5334	2	164	vowels	attenuated	54	172	8	2	1	1
136	2	1	33	5338	2	163	vowels	attenuated	50	170	7	-2	1	1
136	2	1	33	5386	2	185	vowels	attenuated	11	169	-16	-1	1	1
136	2	1	33	5390	2	154	vowels	attenuated	2	167	13	0	2	0
136	2	1	33	5402	1	187	vowels	attenuated	26	170	-17	1	1	1
136	2	1	33	5409	1	184	vowels	attenuated	13	169	-15	-3	1	1
136	2	1	33	5410	1	175	vowels	attenuated	56	172	-3	-2	1	1
136	2	1	33	5411	1	175	vowels	attenuated	30	172	-3	1	2	0
136	2	1	33	5420	2	163	vowels	attenuated	28	168	5	-2	1	1
136	2	1	33	5424	2	147	vowels	attenuated	21	170	23	1	3	0
136	2	1	33	5426	2	173	vowels	attenuated	18	168	-5	-2	2	0
136	2	1	33	5428	1	185	vowels	attenuated	9	175	-10	5	1	1
136	2	1	33	5429	1	172	vowels	attenuated	49	167	-5	-4	2	0
136	2	1	33	5430	1	178	vowels	attenuated	31	168	-10	-6	1	1
136	2	1	33	5434	2	170	vowels	attenuated	9	168	-2	-7	1	1
136	2	1	33	5438	2	174	vowels	attenuated	16	172	-2	1	2	0
136	2	1	33	5440	2	169	vowels	attenuated	51	171	2	3	2	0
136	2	1	33	5491	1	180	vowels	attenuated	51	167	-13	-6	1	1
136	2	1	33	5492	1	187	vowels	attenuated	34	171	-16	-2	2	0
136	2	1	33	5498	2	159	vowels	attenuated	15	168	9	-4	2	0
136	2	1	33	5500	1	168	vowels	attenuated	41	171	3	-3	1	1
136	2	1	33	5503	1	183	vowels	attenuated	55	174	-9	4	2	0
136	2	1	33	5504	1	173	vowels	attenuated	28	175	2	-6	2	0
136	2	1	33	5505	1	161	vowels	attenuated	57	179	18	7	1	1
136	2	1	33	5508	2	166.5	vowels	attenuated	34	167	0.5	-2	1	1
136	2	1	33	5517	2	169.5	vowels	attenuated	48	168	-1.5	-5	2	0
136	2	1	33	5522	1	182	vowels	attenuated	20	175	-7	6	1	1
137	2	1	24	5254	2	165	vowels	honest	28	165	0		3	0
137	2	1	24	5300	1	179	vowels	honest	13	171	-8		2	1
137	2	1	24	5301	1	177	vowels	honest	42	176	-1		2	1
137	2	1	24	5302	1	187	vowels	honest	43	179	-8		2	1
137	2	1	24	5303	1	175	vowels	honest	47	173	-2		2	1
137	2	1	24	5308	2	158	vowels	honest	44	162	4		2	1
137	2	1	24	5310	1	174.5	vowels	honest	55	181	6.5		1	0
137	2	1	24	5313	2	163	vowels	honest	45	167	4		3	0
137	2	1	24	5319	2	159	vowels	honest	32	163	4		1	0
137	2	1	24	5320	2	166	vowels	honest	2	161	-5		1	0
137	2	1	24	5323	1	186	vowels	honest	34	181	-5		2	1
137	2	1	24	5326	2	167	vowels	honest	1	174	7		1	0
137	2	1	24	5329	2	163	vowels	honest	7	171	8		2	1
137	2	1	24	5334	2	164	vowels	honest	10	163	-1		1	0
137	2	1	24	5338	2	163	vowels	honest	4	167	4		1	0
137	2	1	24	5386	2	185	vowels	honest	43	165	-20		2	1
137	2	1	24	5390	2	154	vowels	honest	30	164	10		1	0
137	2	1	24	5402	1	187	vowels	honest	19	175	-12		1	0
137	2	1	24	5409	1	184	vowels	honest	51	179	-5		2	1
137	2	1	24	5410	1	175	vowels	honest	54	179	4		1	0
137	2	1	24	5411	1	175	vowels	honest	18	181	6		2	1
137	2	1	24	5420	2	163	vowels	honest	39	165	2		1	0
137	2	1	24	5424	2	147	vowels	honest	54	159	12		2	1
137	2	1	24	5426	2	173	vowels	honest	27	169	-4		2	1
137	2	1	24	5428	1	185	vowels	honest	35	174	-11		1	0
137	2	1	24	5429	1	172	vowels	honest	58	170	-2		2	1
137	2	1	24	5430	1	178	vowels	honest	17	175	-3		2	1
137	2	1	24	5434	2	170	vowels	honest	48	165	-5		2	1
137	2	1	24	5438	2	174	vowels	honest	35	167	-7		2	1
137	2	1	24	5440	2	169	vowels	honest	23	169	0		2	1
137	2	1	24	5491	1	180	vowels	honest	7	182	2		2	1
137	2	1	24	5492	1	187	vowels	honest	53	175	-12		2	1
137	2	1	24	5498	2	159	vowels	honest	24	162	3		2	1
137	2	1	24	5500	1	168	vowels	honest	28	180	12		2	1
137	2	1	24	5503	1	183	vowels	honest	41	181	-2		2	1
137	2	1	24	5504	1	173	vowels	honest	3	180	7		2	1
137	2	1	24	5505	1	161	vowels	honest	56	177	16		2	1
137	2	1	24	5508	2	166.5	vowels	honest	9	160	-6.5		2	1
137	2	1	24	5517	2	169.5	vowels	honest	52	163	-6.5		3	0
137	2	1	24	5522	1	182	vowels	honest	2	181	-1		2	1
137	2	1	24	5254	2	165	vowels	exaggerated	11	168	3	3	3	1
137	2	1	24	5300	1	179	vowels	exaggerated	30	177	-2	6	2	0
137	2	1	24	5301	1	177	vowels	exaggerated	52	176	-1	0	3	1
137	2	1	24	5302	1	187	vowels	exaggerated	44	180	-7	1	3	1
137	2	1	24	5303	1	175	vowels	exaggerated	59	174	-1	1	2	0
137	2	1	24	5308	2	158	vowels	exaggerated	40	169	11	7	2	0
137	2	1	24	5310	1	174.5	vowels	exaggerated	27	181	6.5	0	2	0
137	2	1	24	5313	2	163	vowel	exaggerated	12	164	1	-3	3	1
137	2	1	24	5319	2	159	vowels	exaggerated	6	164	5	1	2	0
137	2	1	24	5320	2	166	vowels	exaggerated	13	163	-3	2	1	0
137	2	1	24	5323	1	186	vowels	exaggerated	33	177	-9	-4	3	1
137	2	1	24	5326	2	167	vowels	exaggerated	53	167	0	-7	1	0
137	2	1	24	5329	2	163	vowels	exaggerated	0	182	19	11	2	0
137	2	1	24	5334	2	164	vowels	exaggerated	57	165	1	2	3	1
137	2	1	24	5338	2	163	vowels	exaggerated	50	162	-1	-5	2	0
137	2	1	24	5386	2	185	vowels	exaggerated	29	164	-21	-1	2	0
137	2	1	24	5390	2	154	vowels	exaggerated	59	165	11	1	2	0
137	2	1	24	5402	1	187	vowels	exaggerated	39	177	-10	2	2	0
137	2	1	24	5409	1	184	vowels	exaggerated	21	180	-4	1	3	1
137	2	1	24	5410	1	175	vowels	exaggerated	0	180	5	1	2	0
137	2	1	24	5411	1	175	vowels	exaggerated	40	176	1	-5	3	1
137	2	1	24	5420	2	163	vowels	exaggerated	36	155	-8	-10	2	0
137	2	1	24	5424	2	147	vowels	exaggerated	46	165	18	6	2	0
137	2	1	24	5426	2	173	vowels	exaggerated	25	165	-8	-4	2	0
137	2	1	24	5428	1	185	vowels	exaggerated	50	179	-6	5	3	1
137	2	1	24	5429	1	172	vowel	exaggerated	4	179	7	9	2	0
137	2	1	24	5430	1	178	vowels	exaggerated	24	186	8	11	2	0
137	2	1	24	5434	2	170	vowels	exaggerated	15	170	0	5	3	1
137	2	1	24	5438	2	174	vowels	exaggerated	16	169	-5	2	3	1
137	2	1	24	5440	2	169	vowels	exaggerated	5	167	-2	-2	3	1
137	2	1	24	5491	1	180	vowels	exaggerated	22	184	4	2	2	0
137	2	1	24	5492	1	187	vowels	exaggerated	15	176	-11	1	3	1
137	2	1	24	5498	2	159	vowels	exaggerated	3	170	11	8	2	0
137	2	1	24	5500	1	168	vowels	exaggerated	8	183	15	3	3	1
137	2	1	24	5503	1	183	vowels	exaggerated	6	178	-5	-3	3	1
137	2	1	24	5504	1	173	vowels	exaggerated	31	171	-2	-9	2	0
137	2	1	24	5505	1	161	vowels	exaggerated	14	175	14	-2	3	1
137	2	1	24	5508	2	166.5	vowels	exaggerated	47	168	1.5	8	3	1
137	2	1	24	5517	2	169.5	vowels	exaggerated	34	162	-7.5	-1	2	0
[truncated: 9,881 more rows]
