# Supplementary material for: Efficacy in deceptive vocal exaggeration of human body size
Source: Nat Commun. 2021 Feb 12;12:968. doi: 10.1038/s41467-021-21008-7 (PMC7881139; doi:10.1038/s41467-021-21008-7)
Supplement: Supplementary file 6 — Source Data [file 41467_2021_21008_MOESM6_ESM.xlsx]

## Sheet: Fig 2a 
Fig 2a. Bargraph
Estimated marginal means ± SEM
DV: Error in height judgments (difference in perceived height vs actual vocaliser height)
Spkr_sex	Size_condition	Estimated Marginal Mean (EMM)	SEM
f	Att	-4.033	0.35
	Hon	-0.731	0.35
	Exg	1.922	0.35
m	Att	-4.328	0.34
	Hon	-1.06	0.34
	Exg	3.44	0.34

## Sheet: Fig 2b
Fig 2b. Scatterplots
Y-axis: percieved height of vocaliser (cm)
x-axis: actual height of vocaliser (cm)
Spkr_ID	Spkr_sex	Size_condition	actual_height(cm)	perceived_hegiht(cm)
5320	f	base	166	155.568
5390	f	base	154	161.609
5420	f	base	163	155.277
5438	f	base	174	171.523
5308	f	base	158	165.388
5426	f	base	173	166.405
5313	f	base	163	168.12
5498	f	base	159	163.316
5319	f	base	159	160.49
5517	f	base	169.5	165
5329	f	base	163	165.911
5254	f	base	165	167.647
5434	f	base	170	169.288
5440	f	base	169	166.55
5508	f	base	166.5	162.636
5338	f	base	163	164.16
5326	f	base	167	165.731
5334	f	base	164.25	164.326
5320	f	large	166	156.636
5386	f	large	185	166.2
5424	f	large	147	164.566
5438	f	large	174	172.773
5390	f	large	154	166.826
5426	f	large	173	167.643
5308	f	large	158	165.592
5319	f	large	159	163.327
5498	f	large	159	166.053
5326	f	large	167	162.673
5313	f	large	163	170.64
5329	f	large	163	170.304
5420	f	large	163	158.191
5434	f	large	170	169
5517	f	large	169.5	170.125
5440	f	large	169	167.075
5254	f	large	165	170.804
5334	f	large	164.25	168.978
5338	f	large	163	164.12
5508	f	large	166.5	170.273
5320	f	small	166	154.386
5390	f	small	154	160.587
5254	f	small	165	167.039
5420	f	small	163	153.553
5438	f	small	174	168.886
5308	f	small	158	161.571
5426	f	small	173	164.333
5498	f	small	159	161.333
5508	f	small	166.5	157.205
5319	f	small	159	159.469
5517	f	small	169.5	162.5
5440	f	small	169	161.975
5338	f	small	163	161.04
5326	f	small	167	160.654
5329	f	small	163	159.893
5313	f	small	163	158.9
5334	f	small	164.25	160.435
5434	f	small	170	167.173
5505	m	base	161	176.62
5402	m	base	187	174.786
5302	m	base	187	181.098
5492	m	base	187	180.204
5323	m	base	186	181.062
5428	m	base	185	175.932
5429	m	base	172	174.271
5504	m	base	173	179.143
5409	m	base	184	178.22
5522	m	base	182	176.317
5503	m	base	183	178.083
5310	m	base	174.5	175.118
5410	m	base	175	177.574
5411	m	base	175	175.722
5301	m	base	177	177.346
5303	m	base	175	171.875
5491	m	base	180	178.123
5300	m	base	179	179.288
5430	m	base	178	176.111
5302	m	large	187	186.627
5492	m	large	187	180.778
5402	m	large	187	180.964
5429	m	large	172	177.292
5323	m	large	186	183.354
5428	m	large	185	184.273
5522	m	large	182	179.61
5504	m	large	173	179.51
5409	m	large	184	182.4
5503	m	large	183	185.229
5301	m	large	177	184.942
5411	m	large	175	182.722
5310	m	large	174.5	180.961
5410	m	large	175	178.63
5430	m	large	178	184.756
5491	m	large	180	183.474
5300	m	large	179	181.558
5303	m	large	175	174.575
5303	m	small	175	169.55
5500	m	small	168	176.364
5402	m	small	187	174.607
5492	m	small	187	174.204
5323	m	small	186	173.854
5428	m	small	185	174.545
5411	m	small	175	171.944
5429	m	small	172	174.625
5504	m	small	173	177.265
5409	m	small	184	173.66
5503	m	small	183	171.625
5310	m	small	174.5	174.078
5410	m	small	175	173.685
5522	m	small	182	171.195
5430	m	small	178	171.822
5301	m	small	177	173
5300	m	small	179	174.462
5491	m	small	180	172.368

## Sheet: Fig 3a
Fig 3a. Stacked column chart
Estimated marginal means
DV: Percentages of vocalisers that listeners perceived as deceptively exaggerating, attenuating, or as honest
		Size deception condition:
Spkr_sex	Perceived as:	Att	Hon	Exg
m	Att	48.6	21.4	7.5
	Hon	39.6	60.6	41.1
	Exg	11.9	17.9	51.3
f	Att	40	24.1	13.5
	Hon	46.1	56.7	41
	Exg	13.9	19.2	45.5

## Sheet: Fig 3b
Fig 3b. Bargraph
Estimated marginal means ± SEM
DV: 'Error' in height judgments (difference in perceived height vs actual vocaliser height)
Spkr_sex	Size_condition	Correctly identified (1-yes, 0-no)	Estimated Marginal Mean (EMM)	SEM
f	Att	0	-3.307	0.439
		1	-5.122	0.538
	Hon	0	-1.7	0.514
		1	0.009	0.449
	Exg	0	0.617	0.495
		1	3.486	0.542
m	Att	0	-3.018	0.502
		1	-5.717	0.516
	Hon	0	-2.639	0.515
		1	-0.035	0.415
	Exg	0	3.025	0.477
		1	3.838	0.464

## Sheet: Fig 3c
Fig 3c. Bargraph
Estimated marginal means ± SEM
DV: ‘deception gain’ in height judgments (difference in perceived height from honest signals vs perceived height from deceptive signals)
Spkr_sex	Size_condition	Correctly identified (1-yes, 0-no)	Estimated Marginal Mean (EMM)	SEM
f	Att	0	-2.497	0.386
		1	-4.509	0.463
	Exg	0	1.638	0.403
		1	3.87	0.437
m	Att	0	-2.454	0.409
		1	-4.131	0.42
	Exg	0	3.586	0.42
		1	5.373	0.409

## Sheet: Fig 4a
Fig 4a. Bargraph
Estimated marginal means ± SEM
DV: Error in height judgments (difference in perceived height vs actual vocaliser height)
Spkr_sex	Size_condition	Estimated Marginal Mean (EMM)	SEM
f	Att	-2.08	0.233
	Hon	-0.562	0.233
	Exg	0.405	0.233
m	Att	-1.471	0.224
	Hon	-0.446	0.224
	Exg	1.484	0.224

## Sheet: Fig 4b
Fig 4b. Stacked column chart
Estimated marginal means
DV: Percentages of vocalisers that listeners perceived as deceptively exaggerating, attenuating, or as honest
		Size deception condition:
Spkr_sex	Perceived as:	Att	Hon	Exg
m	Att	44.1	17.9	7.5
	Hon	46.2	67.2	47.2
	Exg	9.7	14.9	45.3
f	Att	35.4	20.4	13.2
	Hon	51.8	62.9	45.3
	Exg	12.9	16.8	41.5

## Sheet: Fig 4c
Fig 4c. Bargraph
Estimated marginal means ± SEM
DV: 'Error' in height judgments (difference in perceived height vs actual vocaliser height)
Spkr_sex	Size_condition	Correctly identified (1-yes, 0-no)	Estimated Marginal Mean (EMM)	SEM
f	Att	0	-2.458	0.26
		1	-1.389	0.315
	Hon	0	-0.989	0.309
		1	-0.31	0.262
	Exg	0	1.031	0.267
		1	-0.479	0.298
m	Att	0	-1.593	0.264
		1	-1.317	0.287
	Hon	0	-1.406	0.32
		1	0.024	0.249
	Exg	0	2.584	0.266
		1	0.154	0.284

## Sheet: Fig 4d
Bargraph
Estimated marginal means ± SEM
DV: ‘deception gain’ in height judgments (difference in perceived height from honest signals vs perceived height from deceptive signals)
Spkr_sex	Size_condition	Correctly identified (1-yes, 0-no)	Estimated Marginal Mean (EMM)	SEM		Spkr_sex	Size_condition	Correctly identified (1-yes, 0-no)	Listnr_sex	Estimated Marginal Mean (EMM)	SEM
f	Att	0	-1.829	0.22		m	Att	0	m	-1.709	0.309
		1	-0.948	0.289			Att	0	f	-1.283	0.394
	Exg	0	1.597	0.23			Att	1	m	0.369	0.378
		1	0.078	0.268			Att	1	f	-1.418	0.453
							Exg	0	m	2.71	0.319
							Exg	0	f	2.805	0.4
							Exg	1	m	0.218	0.359
							Exg	1	f	2.022	0.439

## Sheet: Supp Fig 1
Bargraph
Estimated marginal means ± SEM
DV: Error in height judgments (difference in perceived height vs actual vocaliser height)
Spkr_sex	Size_condition	Estimated Marginal Mean (EMM)	SEM
f	Att	-4.033	0.35
	Hon	-0.731	0.35
	Exg	1.922	0.35
m	Att	-4.328	0.34
	Hon	-1.06	0.34
	Exg	3.44	0.34
Dotplots
Spkr_ID	Spkr_sex	Size_condition	N listeners	RAW mean
5300	m	Att	51	-4.667
5301	m	Att	49	-4.143
5302	m	Att	50	-6.26
5303	m	Att	39	-5.436
5310	m	Att	50	-0.26
5323	m	Att	47	-12.149
5402	m	Att	55	-12.255
5409	m	Att	48	-10.229
5410	m	Att	53	-1.264
5411	m	Att	34	-2.735
5428	m	Att	43	-10.581
5429	m	Att	47	2.574
5430	m	Att	45	-6.178
5491	m	Att	55	-7.364
5492	m	Att	52	-12.885
5500	m	Att	43	8.558
5503	m	Att	48	-11.375
5504	m	Att	48	4.542
5505	m	Att	49	18.551
5522	m	Att	41	-10.805
5300	m	Exg	51	2.686
5301	m	Exg	49	7.959
5302	m	Exg	50	-0.24
5303	m	Exg	39	-0.256
5310	m	Exg	50	6.6
5323	m	Exg	47	-2.638
5402	m	Exg	54	-5.981
5409	m	Exg	48	-1.312
5410	m	Exg	52	3.538
5411	m	Exg	34	7.853
5428	m	Exg	42	-0.69
5429	m	Exg	46	5.478
5430	m	Exg	45	6.756
5491	m	Exg	55	3.309
5492	m	Exg	52	-5.962
5500	m	Exg	43	20.395
5503	m	Exg	47	2.34
5504	m	Exg	48	6.563
5505	m	Exg	48	19.458
5522	m	Exg	40	-2.25
5300	m	Hon	51	0.353
5301	m	Hon	49	0.327
5302	m	Hon	50	-5.72
5303	m	Hon	39	-2.872
5310	m	Hon	50	0.6
5323	m	Hon	47	-4.979
5402	m	Hon	54	-12.019
5409	m	Hon	48	-5.854
5410	m	Hon	52	2.904
5411	m	Hon	34	0.971
5428	m	Hon	42	-9.095
5429	m	Hon	46	2.543
5430	m	Hon	45	-1.889
5491	m	Hon	55	-1.964
5492	m	Hon	52	-6.615
5500	m	Hon	43	14.163
5503	m	Hon	47	-4.83
5504	m	Hon	48	6.187
5505	m	Hon	48	15.687
5522	m	Hon	40	-5.575
5254	f	Att	48	2.271
5308	f	Att	46	3.391
5313	f	Att	50	-4.1
5319	f	Att	47	0.83
5320	f	Att	43	-11.512
5326	f	Att	52	-6.346
5329	f	Att	55	-3.291
5334	f	Att	45	-3.6
5338	f	Att	49	-1.98
5386	f	Att	49	-25.755
5390	f	Att	44	6.841
5420	f	Att	46	-9.435
5424	f	Att	52	6.346
5426	f	Att	41	-8.732
5434	f	Att	52	-2.827
5438	f	Att	42	-4.952
5440	f	Att	40	-7.025
5498	f	Att	55	2.673
5508	f	Att	44	-9.295
5517	f	Att	48	-7
5254	f	Exg	48	5.688
5308	f	Exg	46	7.435
5313	f	Exg	49	7.714
5319	f	Exg	46	4.565
5320	f	Exg	42	-9.214
5326	f	Exg	51	-4.451
5329	f	Exg	54	7.389
5334	f	Exg	44	5
5338	f	Exg	48	1.042
5386	f	Exg	49	-18.878
5390	f	Exg	44	13.114
5420	f	Exg	46	-5.022
5424	f	Exg	52	17.519
5426	f	Exg	40	-5.175
5434	f	Exg	52	-1
5438	f	Exg	42	-1.167
5440	f	Exg	40	-1.925
5498	f	Exg	55	7.055
5508	f	Exg	44	3.773
5517	f	Exg	48	0.625
5254	f	Hon	48	2.833
5308	f	Hon	46	7.196
5313	f	Hon	49	5.224
5319	f	Hon	46	1.609
5320	f	Hon	42	-10.571
5326	f	Hon	51	-1.216
5329	f	Hon	54	2.926
5334	f	Hon	44	0.455
5338	f	Hon	48	1.438
5386	f	Hon	49	-23.327
5390	f	Hon	44	7.864
5420	f	Hon	46	-7.717
5424	f	Hon	52	11.423
5426	f	Hon	40	-6.375
5434	f	Hon	52	-0.712
5438	f	Hon	42	-2.595
5440	f	Hon	40	-2.45
5498	f	Hon	55	4.582
5508	f	Hon	44	-3.864
5517	f	Hon	48	-4.5

[truncated: 6 more sheets: Supp Fig 2a, Supp Fig 2b, Supp Fig 2c, Supp Fig 3a, Supp Fig 3b, Supp Fig 3c]
